# Supplementary material for: Transcriptomics reveals the molecular mechanisms of flesh colour differences in eggplant (Solanum melongena)
Source: BMC Plant Biol. 2023 Jan 4;23:5. doi: 10.1186/s12870-022-04002-z (PMC9811765; doi:10.1186/s12870-022-04002-z)
Supplement: Supplementary file 2 — Additional file 2: Table S1. Data qualities statistics of RNA-seq in eggplant flesh. [file 12870_2022_4002_MOESM2_ESM.xlsx]

## Sheet: Sheet1
Data qualities statistics of RNA-seq in eggplant flesh
Sample	Raw Reads	Clean Reads	Clean Base(G)	Error Rate(%)	Q20(%)	Q30(%)	GC Content(%)
F-1	46732872	42496200	6.37	0.03	97.94	93.95	43.67
F-2	50898106	46769850	7.02	0.02	98.23	94.72	43.58
F-3	47831950	44791180	6.72	0.02	98.16	94.5	43.54
T-1	53390448	51456734	7.72	0.02	98.18	94.57	43.31
T-2	47853880	45275254	6.79	0.02	98.34	95	43.46
T-3	45776052	41600734	6.24	0.02	98.3	94.92	42.72
