# Supplementary material for: Transcriptomics reveals the molecular mechanisms of flesh colour differences in eggplant (Solanum melongena)
Source: BMC Plant Biol. 2023 Jan 4;23:5. doi: 10.1186/s12870-022-04002-z (PMC9811765; doi:10.1186/s12870-022-04002-z)
Supplement: Supplementary file 3 — Additional file 3: Table S2. DEGs between NC7 and BL. [file 12870_2022_4002_MOESM3_ESM.xlsx]

## Sheet: Sheet1
DEGs between NC7 and BL	ID	log2FC	FDR	regulated
NC7 VS BL	novel.1014	-8.79036	7.20269105449347E-21	down
3304DEGs	novel.1022	-1.31247	0.0056906	down
1254down	novel.1048	-1.13343	0.0326925	down
2050up	novel.1073	-10.5581	4.43773e-16	down
	novel.1086	-1.10933	2.02678e-14	down
	novel.1092	-3.49783	0.0134866	down
	novel.1097	-11.9341	4.45599e-19	down
	novel.1128	-8.3676	1.61537e-08	down
	novel.1129	-12.0324	7.46043e-21	down
	novel.1137	-3.24914	1.73507e-06	down
	novel.1164	-7.95739	0.00531112	down
	novel.1169	-3.46067	0.00035755	down
	novel.1173	-4.72237	4.56962e-23	down
	novel.1198	-2.18563	3.63451e-09	down
	novel.1215	-1.58361	0.000103648	down
	novel.1235	-11.7324	1.11665e-19	down
	novel.1239	-2.26393	0.00669452	down
	novel.1245	-10.073	1.16008e-11	down
	novel.1250	-12.8803	8.2941e-24	down
	novel.1271	-2.44107	0.0025401	down
	novel.1279	-8.98063	9.58858e-10	down
	novel.1280	-5.13373	3.41039e-06	down
	novel.1294	-10.4941	3.24037e-15	down
	novel.1295	-1.51648	9.47713e-07	down
	novel.1318	-8.60159	1.40944e-07	down
	novel.1319	-10.3059	1.20068e-14	down
	novel.1320	-1.26766	0.00129101	down
	novel.1333	-10.1545	3.52105e-13	down
	novel.1336	-10.866	2.15211e-16	down
	novel.1339	-10.8264	4.19526e-15	down
	novel.1340	-8.91337	1.88782e-08	down
	novel.1345	-4.08578	8.00672e-07	down
	novel.1349	-7.0802	2.76201e-05	down
	novel.1362	-12.2724	4.83481e-21	down
	novel.1375	-8.15194	3.11651e-07	down
	novel.1384	-1.85333	0.000152276	down
	novel.1388	-11.2162	1.08334e-15	down
	novel.1398	-8.31947	2.20155e-08	down
	novel.1399	-9.69789	1.73995e-12	down
	novel.14	-2.53369	0.0014063	down
	novel.1402	-1.22854	0.00989283	down
	novel.1413	-1.4389	0.00886407	down
	novel.1420	-1.59697	0.00374031	down
	novel.1438	-1.01694	3.8236e-10	down
	novel.1454	-1.27995	5.604e-05	down
	novel.146	-10.9715	5.82325e-16	down
	novel.1468	-1.1241	0.0126955	down
	novel.1479	-4.09215	0.0180254	down
	novel.1480	-2.29944	0.0181234	down
	novel.149	-1.84487	0.00711291	down
	novel.1497	-7.38071	9.46353e-06	down
	novel.1499	-3.61735	0.000331988	down
	novel.1502	-1.90602	0.00032667	down
	novel.1503	-5.2248	1.23159e-05	down
	novel.1504	-3.28971	3.10639e-06	down
	novel.151	-2.42703	0.000576379	down
	novel.1521	-9.64389	1.15346e-10	down
	novel.1522	-11.7347	1.18721e-18	down
	novel.1526	-12.1737	6.19684e-21	down
	novel.1527	-5.26417	9.04267e-05	down
	novel.1541	-4.15561	0.0248939	down
	novel.1545	-12.0068	2.33521e-20	down
	novel.1546	-11.0176	8.5616e-16	down
	novel.1547	-8.95227	1.58621e-10	down
	novel.1551	-12.1026	1.8143e-19	down
	novel.1557	-9.42272	1.72972e-11	down
	novel.1573	-1.00287	0.0233371	down
	novel.1584	-10.883	5.18964e-15	down
	novel.1598	-9.93387	3.4768e-12	down
	novel.1603	-1.50524	0.0137924	down
	novel.1605	-8.21234	1.48998e-06	down
	novel.161	-1.10036	0.0357292	down
	novel.1610	-8.71938	8.58074e-10	down
	novel.1612	-3.38415	0.0134045	down
	novel.1618	-11.7046	4.59538e-19	down
	novel.162	-1.46901	0.00121364	down
	novel.1632	-12.3132	1.02293e-20	down
	novel.1633	-12.8914	6.7488e-23	down
	novel.1651	-2.19143	5.97581e-05	down
	novel.1655	-1.82082	0.000232653	down
	novel.1656	-2.32671	0.00303857	down
	novel.1662	-4.44297	0.0020988	down
	novel.1666	-1.19712	4.94075e-07	down
	novel.1678	-8.01494	7.09192e-07	down
	novel.168	-3.98814	0.00346903	down
	novel.1682	-2.08987	2.89736e-54	down
	novel.1688	-1.34751	3.13869e-05	down
	novel.1689	-3.44523	5.69287e-13	down
	novel.1703	-7.7941	1.84382e-06	down
	novel.1704	-2.61748	9.04895e-09	down
	novel.1710	-2.61115	6.19684e-21	down
	novel.1730	-13.441	3.49669e-26	down
	novel.1766	-1.17147	0.046626	down
	novel.177	-11.9142	1.93509e-20	down
	novel.1789	-10.0298	1.11732e-13	down
	novel.179	-1.16182	6.15566e-06	down
	novel.1805	-4.97139	0.00498245	down
	novel.181	-2.16162	3.06177e-05	down
	novel.1822	-4.81723	0.00216649	down
	novel.1831	-9.80741	1.88835e-12	down
	novel.1841	-1.03077	0.0295291	down
	novel.1858	-11.5522	5.21149e-19	down
	novel.1859	-4.79045	1.86231e-20	down
	novel.1865	-2.21309	0.0242906	down
	novel.1867	-8.16797	2.47409e-08	down
	novel.1881	-3.36707	0.00841976	down
	novel.1898	-4.32069	0.0131847	down
	novel.1901	-10.6206	4.7005e-16	down
	novel.191	-1.18637	0.0345234	down
	novel.1921	-1.00767	0.0010174	down
	novel.1931	-1.55887	0.00723691	down
	novel.1933	-3.67071	7.0139e-07	down
	novel.1953	-5.14405	1.59331e-10	down
	novel.198	-9.62011	1.13795e-11	down
	novel.1980	-1.95253	0.037291	down
	novel.1987	-8.44298	5.46606e-09	down
	novel.1988	-5.31115	6.04775e-07	down
	novel.1989	-6.27794	6.07228e-05	down
	novel.199	-1.25152	0.0007123	down
	novel.1990	-4.59216	0.000593799	down
	novel.1999	-8.23426	2.42112e-08	down
	novel.2000	-8.76195	1.05362e-07	down
	novel.2001	-9.16724	2.07338e-09	down
	novel.2002	-12.617	2.71098e-23	down
	novel.2010	-4.0341	0.0250469	down
	novel.2022	-1.29624	7.20058e-05	down
	novel.206	-1.10004	0.000121293	down
	novel.2075	-5.26189	0.00368334	down
	novel.2095	-1.32991	0.0108262	down
	novel.2098	-1.01652	0.0225986	down
	novel.21	-2.56162	0.0154321	down
	novel.2105	-9.17705	4.41045e-09	down
	novel.2109	-1.67892	0.0168955	down
	novel.2135	-10.3277	5.37334e-15	down
	novel.2136	-9.34323	1.16282e-11	down
	novel.2149	-5.95989	6.63347e-05	down
	novel.2150	-5.01158	2.24763e-18	down
	novel.2165	-2.23335	0.00142117	down
	novel.2168	-1.89513	0.0487016	down
	novel.2170	-6.41485	0.0257229	down
	novel.2179	-1.42851	0.0213141	down
	novel.2182	-5.80814	3.23029e-10	down
	novel.2184	-1.51638	0.0131847	down
	novel.2198	-7.42351	0.0142785	down
	novel.2212	-1.89803	0.0399634	down
	novel.2223	-3.8302	6.76657e-06	down
	novel.2224	-2.82755	0.00769885	down
	novel.2249	-1.50084	1.29279e-06	down
	novel.2250	-7.86179	5.05186e-07	down
	novel.2258	-10.4273	6.83876e-15	down
	novel.2259	-2.02716	0.0120272	down
	novel.227	-9.69891	2.49339e-11	down
	novel.2270	-10.7784	1.73662e-15	down
	novel.2272	-4.80675	1.05496e-23	down
	novel.2274	-10.3968	1.48006e-15	down
	novel.2275	-9.93457	2.98617e-11	down
	novel.2278	-7.38406	4.53493e-05	down
	novel.2279	-8.01918	1.05613e-06	down
	novel.2280	-4.09947	0.0201395	down
	novel.229	-3.01572	0.0237021	down
	novel.2290	-10.338	0.0357191	down
	novel.2297	-1.00396	0.00116369	down
	novel.2301	-7.48494	0.000128038	down
	novel.2307	-3.17595	0.0450443	down
	novel.2308	-2.18132	0.00966822	down
	novel.231	-1.45841	0.00123204	down
	novel.2314	-11.6775	0.0149141	down
	novel.2315	-1.67502	0.0075735	down
	novel.2317	-2.68458	0.00148981	down
	novel.2321	-13.7679	1.7844e-26	down
	novel.2322	-10.1367	4.85313e-13	down
	novel.2323	-11.0111	5.53636e-17	down
	novel.2355	-2.0269	0.000562468	down
	novel.2359	-7.62517	1.06041e-05	down
	novel.2360	-7.31777	7.54341e-06	down
	novel.238	-1.16265	0.00405939	down
	novel.2396	-6.09751	2.65503e-05	down
	novel.2414	-3.02803	0.000408091	down
	novel.2415	-4.2117	1.81542e-09	down
	novel.2422	-10.4809	1.19078e-15	down
	novel.2430	-1.79399	0.00302997	down
	novel.2432	-11.4299	4.96013e-19	down
	novel.2440	-3.89914	7.36295e-05	down
	novel.2441	-10.9451	2.3767e-17	down
	novel.2450	-1.89832	1.16725e-05	down
	novel.2454	-1.24732	0.000701225	down
	novel.2455	-3.00577	2.70705e-07	down
	novel.2469	-1.31125	3.08133e-10	down
	novel.2471	-1.0421	0.00265543	down
	novel.2480	-8.8297	1.22217e-09	down
	novel.2482	-1.87629	7.43417e-05	down
	novel.2486	-1.44829	2.81748e-05	down
	novel.2488	-8.68656	1.02329e-06	down
	novel.2489	-3.71308	0.00228583	down
	novel.2492	-3.29027	1.25987e-27	down
	novel.2502	-8.66508	7.71635e-09	down
	novel.2503	-8.87138	1.43442e-10	down
	novel.2517	-1.52498	0.0062118	down
	novel.2547	-8.14347	8.88315e-07	down
	novel.2554	-2.07719	3.05252e-07	down
	novel.2555	-2.28415	0.00718068	down
	novel.2561	-4.47884	0.0069174	down
	novel.2571	-7.86412	2.92891e-06	down
	novel.2616	-2.39012	5.13818e-07	down
	novel.2633	-7.85217	1.99e-05	down
	novel.2635	-9.13573	2.02397e-09	down
	novel.2636	-2.14028	0.0244461	down
	novel.2646	-9.51968	1.89773e-11	down
	novel.2647	-3.87193	0.0209514	down
	novel.266	-4.52749	4.00424e-11	down
	novel.2665	-11.4669	8.23556e-17	down
	novel.2666	-7.78629	5.55378e-06	down
	novel.2682	-5.40267	0.0484149	down
	novel.2692	-9.86297	5.69439e-13	down
	novel.2693	-8.59303	1.60099e-05	down
	novel.2698	-7.8882	0.00528493	down
	novel.2705	-3.44379	0.0248831	down
	novel.2725	-1.909	0.0458859	down
	novel.2743	-9.03088	2.24466e-09	down
	novel.2747	-11.0854	1.37283e-11	down
	novel.2782	-7.75162	2.17769e-18	down
	novel.2800	-9.90546	4.54666e-12	down
	novel.2827	-7.98383	2.44574e-06	down
	novel.284	-8.89663	5.39883e-09	down
	novel.285	-9.42864	1.39887e-10	down
	novel.2873	-3.98282	8.91456e-12	down
	novel.2887	-8.48279	6.22795e-09	down
	novel.2899	-1.56732	0.0212684	down
	novel.2903	-1.36816	9.52479e-05	down
	novel.2913	-7.94024	1.02236e-07	down
	novel.2923	-5.17321	0.000135376	down
	novel.2924	-8.61767	2.76054e-09	down
	novel.2927	-8.9679	1.00159e-08	down
	novel.2933	-3.42643	0.00348022	down
	novel.2944	-4.71372	1.54421e-29	down
	novel.2963	-1.45981	0.00627924	down
	novel.2964	-1.51557	0.0187036	down
	novel.2981	-7.20181	2.75637e-05	down
	novel.2985	-2.72175	0.000377794	down
	novel.2989	-1.31435	0.0317311	down
	novel.2990	-2.23957	0.0154561	down
	novel.2991	-1.3705	0.00888832	down
	novel.2994	-1.54416	0.0173075	down
	novel.2995	-2.06056	0.025556	down
	novel.3002	-1.28978	0.0426911	down
	novel.3005	-1.11332	0.0475093	down
	novel.3008	-1.6981	0.0216932	down
	novel.3009	-11.3674	0.0183776	down
	novel.3010	-1.40027	0.0304845	down
	novel.3012	-1.1333	0.0384711	down
	novel.3013	-12.275	0.00965965	down
	novel.3014	-1.39094	0.00591158	down
	novel.3015	-1.4393	0.0186219	down
	novel.3017	-1.34162	0.0473283	down
	novel.3018	-1.05225	0.00922916	down
	novel.3019	-1.07164	0.0212445	down
	novel.3020	-1.00171	0.000519596	down
	novel.3022	-1.05591	1.41473e-08	down
	novel.3025	-1.93294	5.64577e-05	down
	novel.3031	-1.69732	0.0119745	down
	novel.3032	-1.97945	0.000453872	down
	novel.3033	-1.94889	0.0109877	down
	novel.3036	-7.45978	1.11143e-05	down
	novel.3038	-7.13577	0.000260239	down
	novel.3041	-1.52149	0.0348582	down
	novel.3043	-1.5621	0.0427963	down
	novel.3044	-11.4752	0.0171186	down
	novel.3050	-1.34188	0.0385414	down
	novel.3051	-1.25758	0.0245895	down
	novel.3061	-1.61719	0.036184	down
	novel.3062	-1.69089	0.036296	down
	novel.3064	-4.22164	0.00909898	down
	novel.3071	-1.59109	0.0324477	down
	novel.3072	-2.06127	0.0231841	down
	novel.3073	-7.11816	0.0241151	down
	novel.3075	-1.42049	0.0489035	down
	novel.308	-12.3993	1.13812e-22	down
	novel.3089	-1.48891	0.0167152	down
	novel.3095	-1.19724	0.00410184	down
	novel.3098	-1.23581	0.00482039	down
	novel.3099	-1.05607	0.0229273	down
	novel.3102	-1.57564	0.0125391	down
	novel.3103	-1.57552	0.0125391	down
	novel.3107	-1.13621	0.0224578	down
	novel.3108	-1.56616	0.00524431	down
	novel.3109	-1.56441	0.0168912	down
	novel.3110	-1.79231	0.00232068	down
	novel.3112	-1.40235	0.0261641	down
	novel.3114	-1.37758	0.01296	down
	novel.3116	-1.60174	0.0067061	down
	novel.3117	-1.22809	0.00573504	down
	novel.3120	-1.60695	0.00453392	down
	novel.3121	-1.60617	0.0377304	down
	novel.325	-8.68793	1.13185e-09	down
	novel.365	-7.33548	0.000323555	down
	novel.371	-5.42292	0.0436731	down
	novel.373	-1.21569	2.02583e-09	down
	novel.377	-1.7839	0.000418625	down
	novel.396	-2.58798	0.000137268	down
	novel.40	-4.11402	2.09787e-06	down
	novel.408	-2.22171	0.00900513	down
	novel.421	-12.2189	0.0100744	down
	novel.423	-11.3174	0.0190284	down
	novel.441	-11.0225	6.36372e-17	down
	novel.452	-4.94772	0.00181009	down
	novel.467	-2.25721	0.000579438	down
	novel.471	-9.67199	9.50475e-12	down
	novel.478	-13.0727	3.16959e-24	down
	novel.495	-9.69936	1.2447e-12	down
	novel.510	-9.64738	5.77586e-10	down
	novel.52	-5.31183	3.31622e-05	down
	novel.525	-11.1372	5.85823e-18	down
	novel.542	-1.57266	0.00474301	down
	novel.563	-9.24929	1.70281e-09	down
	novel.57	-1.58514	0.00548221	down
	novel.586	-1.17245	2.02397e-09	down
	novel.591	-5.91017	9.94914e-22	down
	novel.592	-7.38288	1.63412e-10	down
	novel.595	-7.00615	0.00108875	down
	novel.6	-2.37131	0.0239566	down
	novel.602	-2.80464	1.34657e-05	down
	novel.619	-11.466	1.97073e-18	down
	novel.62	-2.15952	0.0149324	down
	novel.622	-8.72527	6.36559e-10	down
	novel.645	-12.2862	1.1403e-21	down
	novel.647	-2.66409	1.63401e-06	down
	novel.649	-7.98644	2.30288e-07	down
	novel.650	-8.31926	2.69896e-08	down
	novel.664	-9.71371	3.02632e-13	down
	novel.665	-13.3188	4.71644e-26	down
	novel.666	-1.72968	0.0230183	down
	novel.689	-1.48706	0.00132072	down
	novel.693	-3.94139	0.00342173	down
	novel.718	-1.24968	0.0435124	down
	novel.729	-8.50232	3.40791e-08	down
	novel.730	-1.26709	0.00845242	down
	novel.74	-9.19284	2.05047e-11	down
	novel.760	-3.87807	1.24156e-10	down
	novel.762	-1.25385	0.0195023	down
	novel.764	-1.92326	0.0267059	down
	novel.774	-8.55187	1.74603e-07	down
	novel.775	-1.87179	0.0122281	down
	novel.80	-1.87829	0.0405034	down
	novel.812	-4.69112	3.99457e-06	down
	novel.832	-1.57402	0.013461	down
	novel.840	-11.9489	1.80613e-19	down
	novel.868	-1.08439	9.50892e-11	down
	novel.878	-11.4088	2.2423e-18	down
	novel.880	-2.60191	8.91089e-06	down
	novel.907	-1.28722	0.00118421	down
	novel.908	-3.18093	7.27272e-06	down
	novel.91	-1.61936	0.00118548	down
	novel.914	-8.17621	3.64085e-08	down
	novel.93	-8.23099	5.2469e-08	down
	novel.936	-1.39275	2.09787e-06	down
	novel.940	-1.47025	2.82512e-11	down
	novel.956	-1.59149	0.0164888	down
	novel.966	-3.23284	0.0219568	down
	novel.989	-7.52316	1.72924e-06	down
	Smechr0100025	-1.66133	3.8383e-10	down
	Smechr0100051	-1.04582	0.00267784	down
	Smechr0100052	-1.66734	0.0014653	down
	Smechr0100109	-1.61741	0.00543267	down
	Smechr0100139	-1.04688	8.88315e-07	down
	Smechr0100170	-1.02471	0.0230619	down
	Smechr0100208	-1.19204	1.19037e-10	down
	Smechr0100228	-1.00373	9.26076e-08	down
	Smechr0100287	-2.15881	2.60402e-07	down
	Smechr0100376	-2.67078	0.000398949	down
	Smechr0100381	-3.61797	4.84002e-12	down
	Smechr0100437	-1.49211	7.99664e-08	down
	Smechr0100479	-3.62014	1.05066e-07	down
	Smechr0100490	-1.01091	0.0319006	down
	Smechr0100491	-1.09758	0.0350093	down
	Smechr0100540	-1.45044	0.038622	down
	Smechr0100578	-1.10344	8.73208e-06	down
	Smechr0100613	-3.00781	2.78057e-05	down
	Smechr0100616	-2.00238	0.000724419	down
	Smechr0100640	-1.21221	0.0013195	down
	Smechr0100645	-1.17701	0.049597	down
	Smechr0100647	-1.4955	0.0248183	down
	Smechr0100651	-1.44187	0.000659813	down
	Smechr0100761	-1.16479	6.17243e-09	down
	Smechr0100822	-1.18447	0.00748775	down
	Smechr0100824	-1.60758	0.000542041	down
	Smechr0100904	-2.37423	2.8635e-07	down
	Smechr0100911	-1.33223	1.54544e-06	down
	Smechr0100922	-1.08459	2.18477e-05	down
	Smechr0100927	-1.93787	9.48061e-06	down
	Smechr0100956	-2.34191	2.98128e-06	down
	Smechr0100962	-1.04638	0.00229759	down
	Smechr0100975	-1.99901	0.00572179	down
	Smechr0100983	-1.59261	0.00041064	down
	Smechr0100989	-3.83268	0.0342061	down
	Smechr0101029	-1.13381	9.74503e-06	down
	Smechr0101048	-2.13387	3.28761e-12	down
	Smechr0101051	-1.42458	1.38353e-11	down
	Smechr0101075	-1.57746	0.00378217	down
	Smechr0101080	-1.56895	1.60245e-05	down
	Smechr0101132	-1.36086	0.00340599	down
	Smechr0101133	-1.38626	0.00385295	down
	Smechr0101151	-1.0888	2.39617e-06	down
	Smechr0101191	-1.64091	0.00421166	down
	Smechr0101209	-1.39666	0.0257407	down
	Smechr0101239	-1.42331	0.00870297	down
	Smechr0101258	-2.30348	0.000172028	down
	Smechr0101268	-1.07089	0.00157575	down
	Smechr0101289	-1.06007	0.000165664	down
	Smechr0101304	-2.8201	2.90777e-05	down
	Smechr0101330	-2.40781	1.2996e-06	down
	Smechr0101355	-1.32224	2.47996e-08	down
	Smechr0101365	-1.29228	3.62753e-09	down
	Smechr0101368	-1.08838	0.00180577	down
	Smechr0101374	-1.40956	0.00368687	down
	Smechr0101381	-2.93896	0.00458724	down
	Smechr0101383	-1.3735	0.00177703	down
	Smechr0101386	-1.22526	9.221e-06	down
	Smechr0101408	-4.00253	4.84687e-05	down
	Smechr0101427	-1.22315	0.000394057	down
	Smechr0101466	-1.34787	1.91202e-05	down
	Smechr0101467	-3.28349	0.000651194	down
	Smechr0101474	-2.84823	9.31332e-07	down
	Smechr0101505	-4.99244	2.32386e-05	down
	Smechr0101653	-3.25201	0.0028641	down
	Smechr0101719	-1.04789	0.00435891	down
	Smechr0101752	-1.18075	0.0299715	down
	Smechr0101771	-1.67608	0.000254222	down
	Smechr0101784	-4.53456	3.84765e-06	down
	Smechr0101809	-2.18453	0.0055011	down
	Smechr0101819	-3.4994	5.8269e-12	down
	Smechr0101822	-2.78703	7.86105e-08	down
	Smechr0101877	-2.83549	0.00574936	down
	Smechr0101878	-1.12074	3.54738e-05	down
	Smechr0101902	-1.34072	4.48611e-12	down
	Smechr0101925	-1.92662	0.00808177	down
	Smechr0101951	-1.40033	0.00752873	down
	Smechr0101975	-1.15193	2.497e-10	down
	Smechr0102022	-2.79388	1.03345e-20	down
	Smechr0102027	-1.37375	0.000232347	down
	Smechr0102088	-1.50262	4.31793e-08	down
	Smechr0102105	-3.33264	1.19178e-79	down
	Smechr0102150	-2.28552	0.0454919	down
	Smechr0102151	-1.02276	5.02975e-05	down
	Smechr0102181	-1.65692	0.0119286	down
	Smechr0102410	-10.1268	1.23202e-14	down
	Smechr0102424	-1.50826	2.05563e-05	down
	Smechr0102474	-5.48076	0.000462151	down
	Smechr0102637	-1.82708	0.0499129	down
	Smechr0102880	-8.77917	3.23029e-10	down
	Smechr0102961	-3.76503	0.00106025	down
	Smechr0103067	-1.27093	0.0418513	down
	Smechr0103140	-1.18191	3.88404e-08	down
	Smechr0103396	-3.09761	0.00119487	down
	Smechr0103441	-1.55509	3.44687e-09	down
	Smechr0103494	-1.46979	0.0317574	down
	Smechr0103521	-7.13911	1.82449e-05	down
	Smechr0103706	-1.02078	8.35271e-06	down
	Smechr0103779	-4.1695	0.000112525	down
	Smechr0103812	-1.18246	8.70175e-07	down
	Smechr0103813	-5.97068	0.000578707	down
	Smechr0103821	-1.10667	0.00859705	down
	Smechr0103839	-1.87613	0.000774917	down
	Smechr0103907	-1.04144	3.34639e-10	down
	Smechr0104032	-2.08954	0.011057	down
	Smechr0104054	-1.46259	1.03384e-15	down
	Smechr0104082	-1.1006	4.7486e-05	down
	Smechr0104083	-1.67217	2.41321e-05	down
	Smechr0104088	-1.14947	0.000235297	down
	Smechr0104157	-2.32928	4.91506e-10	down
	Smechr0104166	-1.69196	0.0038966	down
	Smechr0104236	-2.76106	9.50475e-12	down
	Smechr0200121	-2.93636	3.24031e-11	down
	Smechr0200204	-1.29345	0.000272367	down
	Smechr0200279	-7.54876	1.83204e-07	down
	Smechr0200534	-2.20585	0.00819566	down
	Smechr0200681	-2.51033	1.12766e-05	down
	Smechr0200764	-2.34268	8.82599e-05	down
	Smechr0200783	-2.01428	0.00149523	down
	Smechr0200796	-3.39956	0.00181668	down
	Smechr0200826	-5.96287	4.31793e-08	down
	Smechr0200890	-1.03097	9.25356e-05	down
	Smechr0200947	-2.61254	0.00284552	down
	Smechr0200969	-1.53841	5.24761e-13	down
	Smechr0200975	-1.81741	0.00130346	down
	Smechr0201019	-4.38016	0.0146303	down
	Smechr0201036	-2.50547	0.0136531	down
	Smechr0201065	-1.41423	0.0129142	down
	Smechr0201160	-1.33178	0.00671896	down
	Smechr0201232	-1.74801	2.59804e-06	down
	Smechr0201332	-1.03892	0.0378374	down
	Smechr0201394	-1.60941	1.43258e-07	down
	Smechr0201497	-2.99125	3.04265e-06	down
	Smechr0201498	-2.91634	4.71575e-06	down
	Smechr0201516	-1.772	0.00212739	down
	Smechr0201522	-1.52742	0.000412142	down
	Smechr0201585	-1.0065	3.81336e-05	down
	Smechr0201589	-1.11823	0.00990591	down
	Smechr0201590	-1.35793	0.0103869	down
	Smechr0201592	-1.82027	0.000102352	down
	Smechr0201599	-1.27218	0.000508177	down
	Smechr0201605	-1.09957	2.19176e-11	down
	Smechr0201618	-1.74117	0.00303529	down
	Smechr0201675	-1.15193	4.07312e-06	down
	Smechr0201710	-1.17067	0.00767755	down
	Smechr0201711	-1.51231	0.039785	down
	Smechr0201727	-3.89486	0.000590099	down
	Smechr0201811	-1.3099	4.51869e-05	down
	Smechr0201812	-2.2274	2.44676e-12	down
	Smechr0201821	-4.22599	2.67501e-05	down
	Smechr0201825	-1.40231	0.00110845	down
	Smechr0201840	-2.25095	1.93753e-05	down
	Smechr0201841	-5.28277	3.96748e-12	down
	Smechr0201855	-1.12669	0.000312426	down
	Smechr0201864	-1.76829	1.40877e-11	down
	Smechr0201866	-1.01097	0.0158726	down
	Smechr0201867	-3.25806	0.00032404	down
	Smechr0201876	-2.4974	0.000233232	down
	Smechr0201908	-2.06125	0.0128615	down
	Smechr0202074	-1.97239	0.0363258	down
	Smechr0202076	-1.16764	0.000787999	down
	Smechr0202077	-2.18877	1.67644e-28	down
	Smechr0202106	-2.40222	3.55296e-09	down
	Smechr0202123	-1.73116	0.000386368	down
	Smechr0202166	-1.5534	5.16019e-11	down
	Smechr0202238	-2.59078	7.50975e-22	down
	Smechr0202261	-1.18597	0.000724277	down
	Smechr0202275	-1.41071	1.13975e-05	down
	Smechr0202276	-2.1618	0.0276885	down
	Smechr0202304	-2.43567	9.42143e-20	down
	Smechr0202334	-2.12863	0.000737186	down
	Smechr0202356	-1.59923	0.000252095	down
	Smechr0202369	-1.31156	0.000543862	down
	Smechr0202397	-2.95521	2.02752e-10	down
	Smechr0202409	-5.4793	0.000125231	down
	Smechr0202447	-3.30819	4.9774e-09	down
	Smechr0202448	-3.3754	1.62455e-35	down
	Smechr0202468	-1.61982	1.4328e-08	down
	Smechr0202543	-1.27973	0.00140376	down
	Smechr0202575	-1.01413	0.00674851	down
	Smechr0202588	-1.44862	2.06617e-07	down
	Smechr0202604	-2.11281	5.29817e-05	down
	Smechr0202615	-1.41607	6.86901e-08	down
	Smechr0202662	-2.48333	0.000229596	down
	Smechr0202677	-1.07202	1.35943e-05	down
	Smechr0202688	-1.17332	7.90312e-06	down
	Smechr0202698	-2.60594	0.00382097	down
	Smechr0202766	-1.43742	0.0065456	down
	Smechr0202780	-1.64386	0.001938	down
	Smechr0202785	-1.74098	1.44575e-08	down
	Smechr0202791	-2.52667	5.19383e-05	down
	Smechr0202792	-3.13625	7.95374e-08	down
	Smechr0202803	-2.47984	5.79711e-10	down
	Smechr0202830	-1.25026	0.000522558	down
	Smechr0202842	-2.50136	0.00682719	down
	Smechr0202881	-1.00609	0.0411992	down
	Smechr0202907	-1.80642	0.000637508	down
	Smechr0202923	-2.78829	6.42632e-09	down
	Smechr0202958	-9.03169	2.12519e-09	down
	Smechr0202966	-1.41263	0.00653967	down
	Smechr0203028	-1.34786	0.0112695	down
	Smechr0203048	-1.66452	0.0170481	down
	Smechr0203083	-2.18405	9.77582e-11	down
	Smechr0203129	-1.15281	0.00246978	down
	Smechr0203156	-1.71301	1.43799e-06	down
	Smechr0203159	-2.0706	0.0399577	down
	Smechr0203202	-1.38602	0.00605654	down
	Smechr0300027	-3.51208	0.000453383	down
	Smechr0300099	-2.75268	0.00630125	down
	Smechr0300163	-3.01889	0.00454572	down
	Smechr0300184	-1.33589	5.28208e-05	down
	Smechr0300185	-1.41059	0.0139541	down
	Smechr0300199	-1.86309	5.56407e-05	down
	Smechr0300206	-3.0805	0.00308216	down
	Smechr0300220	-1.51306	0.00608913	down
	Smechr0300231	-1.02215	0.0286286	down
	Smechr0300248	-1.15669	0.04004	down
	Smechr0300343	-5.18111	8.77271e-08	down
	Smechr0300344	-2.18553	2.0172e-07	down
	Smechr0300345	-6.00895	2.99387e-14	down
	Smechr0300349	-5.39083	4.33744e-09	down
	Smechr0300354	-3.16929	0.00252053	down
	Smechr0300359	-1.17487	0.00121751	down
	Smechr0300413	-2.6269	0.00037337	down
	Smechr0300414	-2.39081	0.000244072	down
	Smechr0300460	-1.02774	0.00462166	down
	Smechr0300478	-1.09762	0.0258518	down
	Smechr0300537	-2.42434	0.00455308	down
	Smechr0300634	-2.12143	3.98293e-14	down
	Smechr0300702	-1.24057	5.86139e-06	down
	Smechr0301225	-1.3647	5.28637e-08	down
	Smechr0301321	-1.08192	0.000138637	down
	Smechr0301527	-2.30014	2.90361e-07	down
	Smechr0301716	-1.81152	0.030154	down
	Smechr0301726	-1.18965	0.0025611	down
	Smechr0301801	-4.20325	0.00277507	down
	Smechr0301815	-2.61583	8.86964e-11	down
	Smechr0301816	-1.54202	0.0399577	down
	Smechr0301822	-1.7145	0.000208218	down
	Smechr0301883	-1.08066	0.00869404	down
	Smechr0301899	-2.12458	7.37184e-15	down
	Smechr0301905	-1.00471	0.0298068	down
	Smechr0301971	-3.60632	0.000100128	down
	Smechr0301972	-2.65881	0.00236917	down
	Smechr0301981	-1.10062	2.43697e-06	down
	Smechr0302011	-1.05594	0.000128078	down
	Smechr0302076	-2.38511	0.0451842	down
	Smechr0302092	-1.09485	0.0140937	down
	Smechr0302093	-4.19125	0.00014942	down
	Smechr0302126	-1.76586	2.19633e-05	down
	Smechr0302148	-1.98021	0.0027119	down
	Smechr0302213	-1.09511	0.000105018	down
	Smechr0302220	-1.34021	0.0299458	down
	Smechr0302289	-1.85175	2.40575e-05	down
	Smechr0302299	-1.3427	1.33378e-05	down
	Smechr0302304	-1.02843	0.0180315	down
	Smechr0302306	-1.56802	4.05673e-05	down
	Smechr0302308	-1.52873	1.31613e-11	down
	Smechr0302319	-1.70977	0.00536989	down
	Smechr0302320	-1.64834	0.00365349	down
	Smechr0302380	-1.01031	0.0073329	down
	Smechr0302387	-2.04323	0.00727025	down
	Smechr0302425	-1.09927	3.90327e-05	down
	Smechr0302481	-1.54341	0.00100664	down
	Smechr0302562	-7.35959	5.22649e-05	down
	Smechr0302589	-4.67912	8.78067e-07	down
	Smechr0302615	-1.30348	3.41683e-15	down
	Smechr0302729	-1.43671	0.0302516	down
	Smechr0302730	-4.30971	0.0104998	down
	Smechr0302750	-3.19277	0.00280563	down
	Smechr0302761	-1.17622	4.8639e-06	down
	Smechr0302799	-1.08624	0.0120032	down
	Smechr0302839	-3.29767	5.2397e-06	down
	Smechr0302889	-1.57523	4.90814e-05	down
	Smechr0302923	-1.01913	0.000192628	down
	Smechr0302989	-1.05214	0.000264764	down
	Smechr0303040	-1.37018	2.43697e-06	down
	Smechr0303042	-1.04561	0.00234374	down
	Smechr0303052	-1.9001	4.5421e-07	down
	Smechr0303062	-1.00481	0.0304711	down
	Smechr0303102	-2.91345	0.0038966	down
	Smechr0303103	-2.37605	1.04545e-16	down
	Smechr0303173	-1.18703	0.0445862	down
	Smechr0303211	-1.34048	3.5454e-07	down
	Smechr0303240	-1.9987	0.00084739	down
	Smechr0303283	-1.6712	7.07607e-05	down
	Smechr0303314	-1.90073	1.77652e-07	down
	Smechr0303321	-7.31402	0.000106446	down
	Smechr0303332	-3.37965	0.044338	down
	Smechr0303364	-3.13041	7.39599e-08	down
	Smechr0303373	-1.01082	0.00240334	down
	Smechr0303381	-3.22542	0.0105541	down
	Smechr0303385	-5.41712	0.0380023	down
	Smechr0303412	-3.32945	8.42641e-11	down
	Smechr0303489	-1.60948	0.0031045	down
	Smechr0303584	-2.37461	0.013203	down
	Smechr0303609	-2.38886	0.000175324	down
	Smechr0303620	-1.16742	0.00739259	down
	Smechr0303666	-1.61823	2.20497e-11	down
	Smechr0303712	-1.5057	0.0377971	down
	Smechr0303730	-2.11869	0.048179	down
	Smechr0400004	-1.51137	0.0418322	down
	Smechr0400023	-2.11498	0.00567253	down
	Smechr0400048	-3.22865	0.00566399	down
	Smechr0400049	-2.95383	1.72945e-06	down
	Smechr0400063	-1.38302	0.00381427	down
	Smechr0400140	-1.15328	4.21298e-05	down
	Smechr0400144	-1.79632	0.0218528	down
	Smechr0400151	-2.61215	0.00063682	down
	Smechr0400160	-1.62231	0.0223589	down
	Smechr0400163	-1.77019	3.6856e-06	down
	Smechr0400196	-1.75064	0.000454012	down
	Smechr0400200	-1.94297	4.23084e-07	down
	Smechr0400212	-1.33041	0.0176488	down
	Smechr0400215	-8.03322	1.60188e-05	down
	Smechr0400216	-1.85794	0.000120995	down
	Smechr0400217	-4.67683	0.00306923	down
	Smechr0400232	-2.21615	2.36655e-07	down
	Smechr0400237	-2.18559	0.00382312	down
	Smechr0400239	-1.12691	0.000871521	down
	Smechr0400260	-1.05579	3.08749e-08	down
	Smechr0400272	-2.22585	0.00251291	down
	Smechr0400295	-1.12286	1.84422e-05	down
	Smechr0400296	-1.79082	0.0315367	down
	Smechr0400368	-1.62042	0.00164936	down
	Smechr0400388	-5.16168	2.43866e-19	down
	Smechr0400397	-1.25744	6.66703e-07	down
	Smechr0400404	-2.62137	0.00613476	down
	Smechr0400410	-2.83513	0.0122484	down
	Smechr0400421	-1.67874	1.0815e-07	down
	Smechr0400517	-2.80685	4.24337e-05	down
	Smechr0400554	-2.11378	0.0072313	down
	Smechr0400770	-1.74026	0.00120783	down
	Smechr0400839	-3.01747	5.19214e-06	down
	Smechr0400862	-1.62009	9.35767e-06	down
	Smechr0400866	-1.26327	0.0153412	down
	Smechr0400931	-1.1202	0.00765719	down
	Smechr0401023	-13.0385	3.39773e-25	down
	Smechr0401067	-1.73939	0.0273878	down
	Smechr0401099	-1.05607	0.0479703	down
	Smechr0401311	-1.45053	9.26716e-12	down
	Smechr0401329	-2.78425	2.13382e-50	down
	Smechr0401330	-1.72184	8.05897e-06	down
	Smechr0401333	-2.10439	2.60648e-05	down
	Smechr0401460	-1.44553	0.00258668	down
	Smechr0401567	-1.32594	2.54215e-05	down
	Smechr0401568	-1.27918	0.0298589	down
	Smechr0401603	-1.85953	2.13784e-08	down
	Smechr0401634	-4.25603	7.09651e-10	down
	Smechr0401694	-3.17416	3.41153e-23	down
	Smechr0401713	-8.64544	1.22242e-09	down
	Smechr0401716	-2.68905	2.21044e-15	down
	Smechr0401729	-2.73751	0.000238359	down
	Smechr0401755	-10.4066	5.42509e-16	down
	Smechr0401782	-1.26226	0.0133725	down
	Smechr0401831	-2.26266	0.000801595	down
	Smechr0401864	-1.8956	2.19785e-06	down
	Smechr0401977	-1.42608	0.0010408	down
	Smechr0402003	-1.06991	0.0472614	down
	Smechr0402024	-1.49153	0.000422439	down
	Smechr0402029	-3.10278	1.29159e-26	down
	Smechr0402030	-1.67543	9.38495e-06	down
	Smechr0402039	-2.02168	1.27969e-08	down
	Smechr0402068	-4.68657	0.00686804	down
	Smechr0402086	-1.75276	3.38438e-12	down
	Smechr0402167	-3.77251	0.0147296	down
	Smechr0402179	-2.11753	4.17974e-21	down
	Smechr0402210	-1.22108	0.00167432	down
	Smechr0402224	-1.97318	0.000118445	down
	Smechr0402232	-2.76213	2.35746e-11	down
	Smechr0402253	-1.57739	1.52912e-07	down
	Smechr0402263	-4.64124	2.76591e-06	down
	Smechr0402278	-1.56298	0.000610998	down
	Smechr0402307	-1.74793	9.05161e-08	down
	Smechr0402338	-1.94079	0.00538038	down
	Smechr0402418	-1.26976	1.21032e-05	down
	Smechr0402420	-3.20093	1.06284e-26	down
	Smechr0402436	-2.88257	0.0203825	down
	Smechr0402438	-1.74232	3.55826e-09	down
	Smechr0402473	-1.23017	8.59533e-10	down
	Smechr0402480	-1.3647	1.00706e-05	down
	Smechr0402486	-1.02399	0.00161127	down
	Smechr0402551	-1.01333	0.0427734	down
	Smechr0402593	-1.16844	0.000842869	down
	Smechr0402594	-3.18874	2.07713e-18	down
	Smechr0500023	-2.79939	9.25355e-05	down
	Smechr0500119	-1.02875	0.0301339	down
	Smechr0500196	-1.2494	7.63714e-05	down
	Smechr0500272	-2.13864	1.45633e-07	down
	Smechr0500279	-1.58601	0.00679898	down
	Smechr0500311	-4.22004	1.8565e-08	down
	Smechr0500312	-4.82354	4.98019e-14	down
	Smechr0500313	-5.95363	6.90756e-17	down
	Smechr0500330	-1.79649	0.0129142	down
	Smechr0500332	-2.764	0.00707023	down
	Smechr0500355	-1.90629	6.35082e-05	down
	Smechr0500358	-2.49975	0.00526136	down
	Smechr0500359	-2.00844	0.0119745	down
	Smechr0500395	-1.03076	0.00562758	down
	Smechr0500444	-3.94298	3.69571e-10	down
	Smechr0500529	-1.02182	0.0292833	down
	Smechr0500595	-1.01363	5.55378e-06	down
	Smechr0500602	-1.96063	0.000381864	down
	Smechr0500680	-1.43782	6.19137e-12	down
	Smechr0500697	-1.23481	0.0385071	down
	Smechr0500699	-2.2378	0.002216	down
	Smechr0500707	-1.06638	0.000138431	down
	Smechr0500818	-1.0548	0.0180041	down
	Smechr0500922	-7.85031	2.4117e-07	down
	Smechr0500923	-8.64589	2.17634e-09	down
	Smechr0500927	-3.26523	0.000185873	down
	Smechr0501111	-6.88979	0.000737468	down
	Smechr0501614	-3.89169	2.74042e-07	down
	Smechr0501747	-1.9812	5.55378e-06	down
	Smechr0501764	-1.50292	0.00276285	down
	Smechr0501840	-1.18046	0.00217069	down
	Smechr0501907	-1.39181	1.152e-10	down
	Smechr0502038	-1.52434	8.91854e-06	down
	Smechr0502142	-1.94909	9.13433e-24	down
	Smechr0502143	-2.09909	4.24929e-07	down
	Smechr0502144	-1.03073	0.000738596	down
	Smechr0502153	-3.72351	2.73313e-11	down
	Smechr0502154	-3.30126	0.00841206	down
	Smechr0502160	-1.4246	0.0367619	down
	Smechr0502214	-2.54298	0.00331685	down
	Smechr0502217	-3.47517	0.000135629	down
	Smechr0502252	-1.15512	0.00237174	down
	Smechr0502274	-3.39792	1.07017e-10	down
	Smechr0502277	-4.66806	1.8133e-11	down
	Smechr0502278	-8.57044	6.34345e-07	down
	Smechr0502279	-1.67086	0.000396081	down
	Smechr0502299	-1.98274	0.000462974	down
	Smechr0502318	-2.11594	2.05143e-08	down
	Smechr0502336	-1.99491	0.0268339	down
	Smechr0502501	-1.50878	0.0118286	down
	Smechr0502508	-2.70205	7.21596e-05	down
	Smechr0502519	-1.18298	0.0197797	down
	Smechr0502556	-1.59335	0.0282537	down
	Smechr0502561	-1.44076	0.00711291	down
	Smechr0502679	-1.54081	0.000109854	down
	Smechr0502713	-1.33796	3.83578e-05	down
	Smechr0502715	-1.01666	0.0174119	down
	Smechr0502720	-1.44258	1.41826e-07	down
	Smechr0502722	-1.59479	0.0220121	down
	Smechr0502724	-2.28615	0.00288649	down
	Smechr0600011	-1.347	7.18468e-06	down
	Smechr0600012	-1.12397	3.85734e-05	down
	Smechr0600025	-2.51751	2.2555e-16	down
	Smechr0600031	-1.82457	1.40018e-18	down
	Smechr0600036	-4.33262	9.19114e-18	down
	Smechr0600124	-2.29704	4.57198e-08	down
	Smechr0600128	-1.23503	4.04326e-06	down
	Smechr0600151	-1.85262	1.98235e-06	down
	Smechr0600165	-4.62013	2.29696e-11	down
	Smechr0600170	-1.0773	0.0234888	down
	Smechr0600221	-3.69117	5.37534e-13	down
	Smechr0600241	-6.31696	3.4826e-09	down
	Smechr0600255	-1.47122	0.0108262	down
	Smechr0600476	-1.11005	4.70181e-08	down
	Smechr0600721	-2.90635	7.98684e-06	down
	Smechr0600896	-1.1863	0.000172095	down
	Smechr0600989	-2.17423	5.42744e-05	down
	Smechr0601122	-1.16488	0.000355203	down
	Smechr0601311	-1.57396	1.41113e-06	down
	Smechr0601329	-1.33163	0.0241322	down
	Smechr0601426	-8.78585	8.63684e-10	down
	Smechr0601431	-1.09338	1.67025e-08	down
	Smechr0601503	-2.19177	8.03263e-05	down
	Smechr0601511	-2.05212	0.000554149	down
	Smechr0601553	-1.67319	4.46095e-10	down
	Smechr0601559	-1.23925	0.00819748	down
	Smechr0601731	-1.22898	1.9909e-06	down
	Smechr0601739	-2.79209	1.41025e-09	down
	Smechr0601761	-1.32103	6.13262e-06	down
	Smechr0601783	-12.1162	1.81173e-08	down
	Smechr0601787	-2.55113	2.36913e-06	down
	Smechr0601796	-6.33319	3.65366e-09	down
	Smechr0601803	-1.51323	0.0071373	down
	Smechr0601813	-1.7937	3.85734e-05	down
	Smechr0601858	-2.15456	5.5077e-17	down
	Smechr0601861	-1.05261	0.0122111	down
	Smechr0601863	-2.54894	1.59987e-11	down
	Smechr0601866	-2.93189	0.00121068	down
	Smechr0601867	-1.01054	4.66453e-06	down
	Smechr0601872	-1.34844	3.31622e-05	down
	Smechr0601874	-1.37216	3.92671e-10	down
	Smechr0601912	-1.50417	0.0385334	down
	Smechr0602001	-1.06777	1.19691e-07	down
	Smechr0602085	-1.90931	0.0110362	down
	Smechr0602134	-1.54467	0.0333961	down
	Smechr0602147	-1.1821	8.04546e-06	down
	Smechr0602185	-5.76355	1.3592e-06	down
	Smechr0602259	-1.68524	8.42914e-05	down
	Smechr0602270	-2.35043	0.0192269	down
	Smechr0602280	-1.39281	0.0330395	down
	Smechr0602284	-1.31456	0.0105696	down
	Smechr0602349	-2.23085	9.00675e-10	down
	Smechr0602372	-3.69307	3.33577e-22	down
	Smechr0602378	-1.01482	0.0183508	down
	Smechr0602424	-7.65775	1.29279e-06	down
	Smechr0602456	-1.28975	9.87787e-09	down
	Smechr0602472	-1.57778	7.26899e-13	down
	Smechr0602489	-1.91326	0.0293146	down
	Smechr0602506	-1.31889	6.0692e-05	down
	Smechr0602592	-1.08169	0.00111932	down
	Smechr0602615	-1.71096	3.42148e-05	down
	Smechr0602634	-1.93118	8.76213e-16	down
	Smechr0602653	-2.00116	0.0431031	down
	Smechr0602705	-3.69304	0.000398846	down
	Smechr0602739	-2.42168	0.0158058	down
	Smechr0602772	-2.68441	0.036184	down
	Smechr0602782	-1.86526	0.0259026	down
	Smechr0602794	-2.83812	0.000283934	down
	Smechr0602796	-1.98617	0.00281611	down
	Smechr0602891	-5.67402	0.00242585	down
	Smechr0602915	-1.0578	0.0263153	down
	Smechr0602919	-1.72254	0.000408091	down
	Smechr0602933	-1.46896	0.0289724	down
	Smechr0602950	-2.05246	4.60554e-11	down
	Smechr0602975	-3.85702	1.63194e-11	down
	Smechr0603011	-1.81903	9.01719e-19	down
	Smechr0603029	-1.3135	1.7778e-05	down
	Smechr0603047	-1.89148	0.0228917	down
	Smechr0603063	-8.21034	1.74698e-05	down
	Smechr0603068	-1.813	0.0182856	down
	Smechr0603108	-2.29301	0.0336566	down
	Smechr0603195	-1.2085	0.00858942	down
	Smechr0603205	-1.42683	0.0141142	down
	Smechr0700001	-2.243	3.75664e-07	down
	Smechr0700026	-1.12806	0.0106141	down
	Smechr0700075	-1.08794	0.000462338	down
	Smechr0700099	-1.2184	0.000326592	down
	Smechr0700111	-1.15662	2.1394e-07	down
	Smechr0700184	-1.62266	0.00627279	down
	Smechr0700185	-1.93241	0.000222354	down
	Smechr0700228	-1.58528	9.1603e-06	down
	Smechr0700252	-7.58527	1.84382e-06	down
	Smechr0700253	-8.59189	1.91262e-08	down
	Smechr0700255	-2.88599	8.56259e-05	down
	Smechr0700262	-1.93915	0.00220548	down
	Smechr0700275	-8.12091	1.25726e-16	down
	Smechr0700295	-1.05179	0.00567066	down
	Smechr0700684	-1.25262	0.000122816	down
	Smechr0700718	-1.57841	0.000807773	down
	Smechr0700719	-2.18433	2.24626e-16	down
	Smechr0700744	-1.09828	0.000462338	down
	Smechr0700755	-5.29997	1.68524e-13	down
	Smechr0700772	-1.97364	4.2478e-36	down
	Smechr0700805	-1.07792	0.00619123	down
	Smechr0701014	-1.40716	0.000446911	down
	Smechr0701140	-7.89094	1.65395e-06	down
	Smechr0701395	-2.05969	0.000233781	down
	Smechr0701575	-3.69836	6.17666e-06	down
	Smechr0701649	-1.51412	2.74137e-07	down
	Smechr0701733	-1.16125	0.0360143	down
	Smechr0701767	-1.35293	0.00140616	down
	Smechr0701842	-1.23905	0.0229245	down
	Smechr0701858	-5.84893	1.59734e-13	down
	Smechr0701878	-1.6807	2.27994e-11	down
	Smechr0701881	-2.13449	0.00026054	down
	Smechr0701911	-1.4905	0.0154146	down
	Smechr0701920	-1.87008	1.8986e-08	down
	Smechr0701962	-5.06244	3.14721e-05	down
	Smechr0702000	-4.56948	0.0133874	down
	Smechr0702007	-1.28714	0.00344856	down
	Smechr0702049	-1.29026	0.00281282	down
	Smechr0702144	-1.34591	0.0408054	down
	Smechr0702160	-3.90041	8.79579e-24	down
	Smechr0702178	-9.98162	1.16126e-13	down
	Smechr0702182	-7.48777	2.40646e-06	down
	Smechr0702236	-3.69574	0.000654298	down
	Smechr0702272	-4.66846	0.000124712	down
	Smechr0702291	-2.38473	1.71443e-05	down
	Smechr0702452	-3.28706	1.12915e-12	down
	Smechr0702500	-2.66272	0.000271991	down
	Smechr0702524	-1.25902	3.61767e-07	down
	Smechr0702528	-4.26221	1.12962e-08	down
	Smechr0702563	-1.6736	4.44261e-07	down
	Smechr0702565	-3.10661	0.00327242	down
	Smechr0702572	-2.4721	1.03251e-07	down
	Smechr0702573	-3.06342	1.72945e-06	down
	Smechr0702616	-1.50141	0.000524773	down
	Smechr0702647	-2.46886	2.41448e-07	down
	Smechr0702659	-1.97115	0.0215731	down
	Smechr0702660	-1.59788	2.36913e-06	down
	Smechr0702676	-1.09742	0.0258209	down
	Smechr0702701	-4.01377	4.00955e-27	down
	Smechr0702702	-3.84608	5.93316e-21	down
	Smechr0702708	-1.10114	2.57623e-07	down
	Smechr0702715	-2.42898	0.000707797	down
	Smechr0702731	-1.55425	0.00151991	down
	Smechr0702761	-2.38703	1.64561e-11	down
	Smechr0702773	-1.02686	0.000258214	down
	Smechr0800011	-2.93291	1.64359e-12	down
	Smechr0800073	-6.19037	1.09375e-12	down
	Smechr0800081	-1.05769	1.98235e-06	down
	Smechr0800121	-1.33567	1.36103e-06	down
	Smechr0800149	-2.50784	1.5062e-16	down
	Smechr0800159	-3.96345	1.12443e-06	down
	Smechr0800162	-1.0369	0.0206125	down
	Smechr0800165	-2.2123	0.0247798	down
	Smechr0800184	-1.25989	1.38213e-05	down
	Smechr0800195	-1.12147	9.22934e-05	down
	Smechr0800217	-5.32482	1.05496e-23	down
	Smechr0800235	-1.00106	0.000353291	down
	Smechr0800311	-1.5389	0.00353987	down
	Smechr0800313	-2.82287	0.000159092	down
	Smechr0800315	-3.9829	2.27498e-06	down
	Smechr0800319	-3.02418	0.000143438	down
	Smechr0800327	-10.3742	1.01327e-14	down
	Smechr0800328	-8.93945	3.70576e-09	down
	Smechr0800378	-1.5434	0.0341618	down
	Smechr0800404	-3.93429	0.000783515	down
	Smechr0800405	-1.80346	0.0491501	down
	Smechr0800414	-7.89918	3.94821e-06	down
	Smechr0800415	-8.0677	1.29111e-07	down
	Smechr0800450	-1.70929	0.00573504	down
	Smechr0800502	-1.50341	0.0085058	down
	Smechr0800596	-1.32607	0.000333567	down
	Smechr0800626	-10.1122	7.47971e-12	down
	Smechr0800746	-1.51276	0.000215936	down
	Smechr0800893	-1.07716	0.00752491	down
	Smechr0801045	-3.11219	4.87025e-18	down
	Smechr0801141	-3.22815	0.00975341	down
	Smechr0801142	-1.95088	0.00409988	down
	Smechr0801264	-1.21689	2.25702e-11	down
	Smechr0801347	-1.63748	0.0257658	down
	Smechr0801408	-1.28128	0.000192671	down
	Smechr0801409	-1.05906	2.768e-06	down
	Smechr0801442	-1.77175	0.0333961	down
	Smechr0801467	-1.68944	0.00881036	down
	Smechr0801533	-2.69353	0.000408091	down
	Smechr0801816	-1.04708	0.0156367	down
	Smechr0801838	-1.15223	8.43981e-05	down
	Smechr0801938	-1.26011	1.17498e-09	down
	Smechr0801944	-1.60054	0.0326878	down
	Smechr0801951	-2.34464	6.21401e-14	down
	Smechr0801970	-4.35341	5.07347e-09	down
	Smechr0801975	-1.47072	0.00430916	down
	Smechr0802025	-1.21049	0.000583444	down
	Smechr0802028	-2.73867	4.5322e-05	down
	Smechr0802039	-1.48607	2.46224e-11	down
	Smechr0802045	-1.61489	0.00320335	down
	Smechr0802054	-1.02171	0.00181668	down
	Smechr0802058	-1.47452	0.0199473	down
	Smechr0802113	-1.2311	0.000831444	down
	Smechr0802168	-1.17264	4.96973e-08	down
	Smechr0802170	-1.31352	0.000460886	down
	Smechr0802207	-1.71871	0.000929423	down
	Smechr0802218	-2.5069	5.42955e-08	down
	Smechr0802224	-2.89078	0.000892413	down
	Smechr0802307	-5.97329	7.56314e-05	down
	Smechr0802309	-2.55195	6.38067e-06	down
	Smechr0802338	-3.15654	0.00245997	down
	Smechr0802426	-1.33428	0.049423	down
	Smechr0802447	-1.81323	2.39617e-06	down
	Smechr0802513	-2.25343	0.0276856	down
	Smechr0802578	-1.80204	1.49351e-09	down
	Smechr0802580	-1.32393	0.000259406	down
	Smechr0900036	-1.25096	0.0201623	down
	Smechr0900065	-1.46589	0.00750766	down
	Smechr0900077	-5.5655	1.42192e-06	down
	Smechr0900145	-1.23876	0.00797026	down
	Smechr0900207	-1.18482	0.00221669	down
	Smechr0900244	-1.5916	9.62727e-09	down
	Smechr0900316	-1.34256	0.0229801	down
	Smechr0900352	-6.70211	7.6106e-08	down
	Smechr0900471	-1.40452	0.0295128	down
	Smechr0900472	-3.57551	1.79594e-05	down
	Smechr0900473	-3.54784	6.04549e-06	down
	Smechr0900479	-1.11784	0.0120543	down
	Smechr0900528	-9.47703	4.43988e-12	down
	Smechr0900535	-2.91917	1.16898e-05	down
	Smechr0900537	-1.66503	0.00117008	down
	Smechr0900550	-1.02953	0.0194541	down
	Smechr0900664	-2.01599	0.00819473	down
	Smechr0900939	-1.75427	1.85348e-05	down
	Smechr0901238	-2.65907	0.0172601	down
	Smechr0901395	-7.78362	1.68694e-07	down
	Smechr0901423	-1.19778	1.66236e-06	down
	Smechr0901518	-1.19299	0.0441046	down
	Smechr0901520	-3.45719	3.62668e-11	down
	Smechr0901571	-3.02085	0.00178737	down
	Smechr0901572	-3.4148	3.95802e-11	down
	Smechr0901578	-1.20056	1.29004e-05	down
	Smechr0901595	-1.9218	0.00022089	down
	Smechr0901654	-4.28113	5.09887e-16	down
	Smechr0901742	-1.26992	3.57633e-10	down
	Smechr0901744	-2.58382	1.59841e-08	down
	Smechr0901773	-1.0176	0.0147247	down
	Smechr0901834	-2.28502	9.05161e-08	down
	Smechr0901926	-1.78236	6.01476e-07	down
	Smechr0901995	-1.00476	0.00862107	down
	Smechr0902043	-2.09207	0.0018158	down
	Smechr0902097	-1.7931	0.0353619	down
	Smechr0902116	-1.91196	2.37842e-06	down
	Smechr0902117	-2.71063	0.00057791	down
	Smechr0902119	-2.78036	4.49591e-27	down
	Smechr0902141	-3.46261	9.92349e-12	down
	Smechr0902144	-1.69007	0.0215244	down
	Smechr0902223	-1.92307	0.000766681	down
	Smechr0902229	-1.11333	7.46238e-08	down
	Smechr0902245	-1.11126	0.0158251	down
	Smechr0902270	-6.0566	0.000335614	down
	Smechr0902271	-9.35733	9.6606e-09	down
	Smechr0902272	-4.45038	0.00306932	down
	Smechr0902278	-1.30854	5.25554e-15	down
	Smechr0902284	-2.00205	0.0318938	down
	Smechr0902313	-2.06904	0.0326912	down
	Smechr0902331	-1.38216	0.000434105	down
	Smechr0902392	-8.11834	1.65739e-06	down
	Smechr0902393	-6.98492	5.55773e-06	down
	Smechr0902394	-1.31702	0.0117815	down
	Smechr0902396	-1.11392	0.00756548	down
	Smechr0902397	-2.92016	2.69672e-05	down
	Smechr0902497	-1.02851	0.000133989	down
	Smechr0902511	-9.17335	5.58378e-08	down
	Smechr0902512	-8.87118	1.23682e-08	down
	Smechr0902533	-2.52016	5.24399e-18	down
	Smechr0902598	-2.41243	1.67846e-07	down
	Smechr0902610	-2.62316	5.15432e-14	down
	Smechr0902647	-1.03647	1.08267e-06	down
	Smechr1000015	-2.18593	0.0452441	down
	Smechr1000021	-1.249	1.29305e-08	down
	Smechr1000024	-1.05647	0.024361	down
	Smechr1000039	-1.31298	9.04985e-06	down
	Smechr1000178	-1.42831	4.93714e-05	down
	Smechr1000228	-1.98856	2.19785e-06	down
	Smechr1000281	-3.50936	0.000152809	down
	Smechr1000292	-3.31358	1.33496e-06	down
	Smechr1000304	-1.36364	0.0131891	down
	Smechr1000377	-1.55295	0.00972318	down
	Smechr1000391	-1.10042	0.0133346	down
	Smechr1000397	-2.1859	0.00966447	down
	Smechr1000398	-5.4463	1.20061e-06	down
	Smechr1000437	-1.08813	0.000170391	down
	Smechr1000479	-1.02847	0.00108208	down
	Smechr1000518	-8.47792	1.12962e-08	down
	Smechr1000540	-8.56201	5.17666e-09	down
	Smechr1000565	-1.13299	0.0161083	down
	Smechr1000642	-1.60691	0.00845043	down
	Smechr1000772	-1.82639	0.00116569	down
	Smechr1000773	-2.04006	0.00331738	down
	Smechr1001356	-1.15298	2.90591e-08	down
	Smechr1001376	-1.01919	0.000183579	down
	Smechr1001460	-2.44919	0.0137572	down
	Smechr1001566	-2.16513	1.17802e-11	down
	Smechr1001567	-1.49826	5.31345e-13	down
	Smechr1001579	-1.2388	0.00036464	down
	Smechr1001641	-2.82826	0.00306077	down
	Smechr1001642	-2.42969	0.000356912	down
	Smechr1001695	-1.28091	0.0334318	down
	Smechr1001720	-2.88846	0.00146861	down
	Smechr1001755	-1.8262	0.0119716	down
	Smechr1001760	-8.76538	0.027952	down
	Smechr1001817	-1.94043	3.70576e-09	down
	Smechr1001832	-1.86278	0.000132285	down
	Smechr1001920	-2.58722	9.29978e-05	down
	Smechr1001956	-1.39751	0.0269604	down
	Smechr1002072	-1.73944	0.000783515	down
	Smechr1002081	-4.08903	1.71838e-23	down
	Smechr1002195	-2.60602	1.4702e-09	down
	Smechr1002300	-2.8273	1.17854e-05	down
	Smechr1002304	-1.30657	4.58374e-08	down
	Smechr1002381	-1.57829	0.0341618	down
	Smechr1002401	-1.00707	2.68339e-08	down
	Smechr1002409	-1.15737	0.0478058	down
	Smechr1002422	-1.0127	5.95776e-05	down
	Smechr1002451	-2.02655	0.0178362	down
	Smechr1002489	-3.71932	0.00998586	down
	Smechr1002491	-3.9013	2.16139e-15	down
	Smechr1002538	-1.13041	0.000519948	down
	Smechr1002589	-1.30176	5.68864e-07	down
	Smechr1002618	-2.79137	2.36337e-08	down
	Smechr1002629	-1.25839	1.29283e-10	down
	Smechr1002694	-1.47741	0.000161915	down
	Smechr1002710	-1.18002	0.000311845	down
	Smechr1002711	-1.16121	8.12319e-07	down
	Smechr1002780	-5.41549	0.000155876	down
	Smechr1002787	-1.121	2.44449e-06	down
	Smechr1002789	-1.40283	7.31268e-08	down
	Smechr1002795	-2.5937	1.41683e-05	down
	Smechr1002799	-1.01356	3.784e-06	down
	Smechr1002809	-1.56729	6.42601e-08	down
	Smechr1002810	-1.98614	1.15041e-07	down
	Smechr1002851	-1.06602	5.64724e-11	down
	Smechr1002853	-1.62239	2.16707e-05	down
	Smechr1002947	-1.99312	0.00320592	down
	Smechr1002954	-1.32782	5.70039e-08	down
	Smechr1002955	-1.12401	1.16453e-06	down
	Smechr1002964	-1.09794	0.000657645	down
	Smechr1100009	-1.36563	0.000157201	down
	Smechr1100017	-2.65289	1.89342e-10	down
	Smechr1100037	-1.26179	7.74855e-08	down
	Smechr1100043	-1.14055	7.70283e-08	down
	Smechr1100047	-2.06049	0.0228917	down
	Smechr1100056	-9.8743	3.31151e-12	down
	Smechr1100057	-9.64764	1.1241e-12	down
	Smechr1100071	-10.9958	3.0725e-17	down
	Smechr1100089	-10.8365	1.12493e-16	down
	Smechr1100095	-1.54915	3.42148e-05	down
	Smechr1100118	-6.21353	0.000248432	down
	Smechr1100137	-1.1338	0.0100892	down
	Smechr1100138	-2.54847	0.0226961	down
	Smechr1100189	-2.10126	0.000167874	down
	Smechr1100190	-1.95537	0.000823463	down
	Smechr1100265	-1.41689	0.00517649	down
	Smechr1100289	-2.21001	0.0177584	down
	Smechr1100316	-1.1334	0.0060131	down
	Smechr1100330	-3.39609	5.19817e-20	down
	Smechr1100346	-1.77649	1.25482e-14	down
	Smechr1100359	-1.22439	0.000121505	down
	Smechr1100428	-1.11463	0.00165173	down
	Smechr1100429	-3.56137	0.00159063	down
	Smechr1100460	-1.17657	0.014837	down
	Smechr1100496	-1.32953	0.00135613	down
	Smechr1100502	-7.96162	1.34791e-06	down
	Smechr1100513	-4.28903	8.70616e-09	down
	Smechr1100554	-1.17802	0.000992123	down
	Smechr1100719	-1.0176	0.0125934	down
	Smechr1100724	-1.35673	6.91116e-05	down
	Smechr1100792	-1.55919	4.89932e-06	down
	Smechr1100798	-1.01722	0.00261997	down
	Smechr1100848	-1.28934	0.00153216	down
	Smechr1101166	-1.70233	0.0173835	down
	Smechr1101488	-1.01333	6.58162e-10	down
	Smechr1101524	-1.21322	0.00108574	down
	Smechr1101596	-1.57178	2.85166e-05	down
	Smechr1101814	-2.41929	3.71501e-18	down
	Smechr1101819	-1.57485	0.0335761	down
	Smechr1101898	-4.57232	1.25726e-16	down
	Smechr1102063	-1.00732	0.00793018	down
	Smechr1102098	-3.27834	5.19383e-05	down
	Smechr1102190	-1.22161	2.46039e-06	down
	Smechr1102191	-1.13856	0.000355689	down
	Smechr1102228	-1.01591	0.00431122	down
	Smechr1102249	-10.0008	5.45123e-13	down
	Smechr1102251	-1.41656	0.000924806	down
	Smechr1102283	-1.39577	0.0199002	down
	Smechr1102284	-1.70508	1.88404e-07	down
	Smechr1102298	-6.58054	5.68394e-06	down
	Smechr1102377	-2.13468	2.68654e-11	down
	Smechr1102380	-1.90759	0.000971782	down
	Smechr1102415	-3.25739	6.18276e-38	down
	Smechr1102460	-1.11221	0.0168436	down
	Smechr1102489	-2.79403	0.000460886	down
	Smechr1102495	-1.01166	0.000624039	down
	Smechr1102529	-1.04289	4.25446e-07	down
	Smechr1102532	-1.99537	0.000526199	down
	Smechr1102558	-1.57992	0.000106457	down
	Smechr1102593	-2.29979	2.94663e-05	down
	Smechr1102655	-1.77661	9.90521e-10	down
	Smechr1102741	-1.47529	0.000501374	down
	Smechr1102745	-1.49758	9.02614e-08	down
	Smechr1102767	-3.11056	5.78987e-05	down
	Smechr1102785	-1.27441	0.00274748	down
	Smechr1102804	-7.86276	3.73584e-05	down
	Smechr1200035	-1.28518	0.000783515	down
	Smechr1200037	-2.47451	1.93559e-06	down
	Smechr1200131	-1.42093	1.75219e-08	down
	Smechr1200165	-1.20947	1.77228e-06	down
	Smechr1200200	-1.1176	2.36337e-08	down
	Smechr1200241	-2.14802	5.08685e-09	down
	Smechr1200258	-1.1073	8.71718e-09	down
	Smechr1200278	-1.06198	0.00096055	down
	Smechr1200280	-1.58822	0.00047619	down
	Smechr1200313	-9.39498	8.45124e-12	down
	Smechr1200383	-8.18505	9.20887e-08	down
	Smechr1200427	-2.1829	0.00650765	down
	Smechr1200635	-1.01952	0.0151411	down
	Smechr1200754	-1.56898	0.000292352	down
	Smechr1200778	-1.1009	0.0126395	down
	Smechr1200898	-1.85131	0.0132359	down
	Smechr1200935	-1.2827	4.8788e-05	down
	Smechr1201329	-1.56757	1.62603e-06	down
	Smechr1201338	-1.33854	0.0198887	down
	Smechr1201339	-1.43385	0.00356334	down
	Smechr1201357	-2.02149	1.18438e-09	down
	Smechr1201387	-2.04156	0.00105336	down
	Smechr1201548	-2.14727	0.000325897	down
	Smechr1201556	-1.78636	7.36295e-05	down
	Smechr1201567	-1.07807	0.000830417	down
	Smechr1201569	-1.17463	0.00180194	down
	Smechr1201589	-1.64801	0.00154008	down
	Smechr1201679	-1.01273	0.000293778	down
	Smechr1201739	-1.36897	0.000562751	down
	Smechr1201749	-1.11442	9.82604e-09	down
	Smechr1201812	-4.84113	8.9019e-07	down
	Smechr1201816	-1.25872	0.0312992	down
	Smechr1201852	-1.36363	0.00710205	down
	Smechr1201873	-1.06069	0.00478102	down
	Smechr1201895	-1.69205	8.32396e-07	down
	SmeSca00345	-2.25167	0.0203206	down
	SmeSca00565	-9.2389	5.51963e-09	down
	SmeSca00566	-9.12181	7.67505e-11	down
	novel.100	3.54478	3.53874e-08	up
	novel.102	1.25668	0.00862172	up
	novel.1020	10.8489	1.26949e-16	up
	novel.1081	4.68086	0.00364294	up
	novel.1087	3.28116	1.24441e-05	up
	novel.1088	1.44338	0.0361301	up
	novel.1090	2.54834	0.000512561	up
	novel.11	5.80026	3.04999e-05	up
	novel.1114	2.6487	0.0367002	up
	novel.1117	8.08354	2.0132e-07	up
	novel.1133	4.30623	0.00044713	up
	novel.1139	1.66471	0.0162476	up
	novel.114	1.01638	0.00186366	up
	novel.1140	3.13615	0.000129175	up
	novel.1143	5.60339	4.026e-08	up
	novel.1147	5.68	0.00112714	up
	novel.1149	2.22061	3.96748e-12	up
	novel.115	3.40393	0.0225837	up
	novel.1162	7.61494	2.30404e-06	up
	novel.1165	1.06429	0.0423317	up
	novel.1166	1.91982	0.000518454	up
	novel.1171	1.80749	7.12583e-44	up
	novel.1174	1.6754	0.000499436	up
	novel.1175	9.14236	6.99981e-15	up
	novel.1176	9.62359	6.02624e-10	up
	novel.1177	8.31364	1.03267e-06	up
	novel.118	1.47957	0.0113286	up
	novel.1180	4.25248	0.00112148	up
	novel.1182	6.77903	1.65287e-05	up
	novel.1199	1.53827	0.0112187	up
	novel.12	2.31126	3.66338e-08	up
	novel.1208	2.08655	0.0120543	up
	novel.1244	11.0097	5.05564e-17	up
	novel.1257	9.51141	1.02708e-12	up
	novel.1258	3.21102	4.83783e-06	up
	novel.1259	8.97941	5.91996e-11	up
	novel.1261	1.74374	0.0013253	up
	novel.1262	3.38276	4.77026e-06	up
	novel.1274	9.76845	1.2447e-12	up
	novel.1305	10.7995	1.26301e-16	up
	novel.1310	2.57655	0.038622	up
	novel.1312	3.11505	0.0129307	up
	novel.1326	3.98322	0.000255846	up
	novel.1327	1.85525	0.00432017	up
	novel.1335	3.75278	0.0341405	up
	novel.1359	11.1323	5.28992e-14	up
	novel.136	8.69186	5.79659e-09	up
	novel.1363	1.02569	0.00902028	up
	novel.1364	1.69668	0.00565119	up
	novel.1368	10.4983	1.54735e-15	up
	novel.1373	10.6535	2.44676e-12	up
	novel.1374	11.7443	1.45692e-14	up
	novel.1389	8.47513	1.98385e-06	up
	novel.1390	7.12036	6.65919e-19	up
	novel.1393	13.2065	8.23803e-24	up
	novel.1396	7.95202	9.69192e-30	up
	novel.1400	2.1252	0.00508007	up
	novel.1408	3.5454	0.00587341	up
	novel.1421	4.7504	0.00343585	up
	novel.1434	1.88954	3.23909e-05	up
	novel.1444	2.87231	4.81622e-05	up
	novel.1447	2.10993	6.47955e-16	up
	novel.1461	1.70472	0.00339294	up
	novel.1474	5.60713	0.0107077	up
	novel.1475	5.63359	0.00667391	up
	novel.148	2.36493	0.0232366	up
	novel.1486	10.9321	1.67117e-12	up
	novel.1487	1.96589	0.0489477	up
	novel.1492	1.83131	0.0144456	up
	novel.1510	8.03706	4.79712e-06	up
	novel.1511	6.08341	1.3859e-17	up
	novel.1528	1.7616	8.99741e-22	up
	novel.154	1.16956	0.0263082	up
	novel.1591	9.01845	5.17948e-10	up
	novel.1599	4.65354	6.13262e-06	up
	novel.1602	2.88005	0.00124743	up
	novel.1643	3.32897	0.00047787	up
	novel.1654	7.1261	0.0228935	up
	novel.1660	1.38937	6.73552e-05	up
	novel.170	2.07501	0.00150302	up
	novel.1706	1.14227	0.0444815	up
	novel.1709	3.30381	0.000255598	up
	novel.1726	2.1344	0.0495161	up
	novel.1728	10.2674	1.97424e-13	up
	novel.1744	10.1843	1.04488e-13	up
	novel.1759	11.2279	3.3739e-14	up
	novel.1760	1.68811	0.000628477	up
	novel.1763	1.0316	0.012183	up
	novel.1765	8.35333	7.69231e-06	up
	novel.1768	5.07636	8.98394e-05	up
	novel.1799	8.07505	0.00424645	up
	novel.1801	7.41813	0.000665805	up
	novel.184	6.03533	0.00411605	up
	novel.185	8.34595	1.80829e-06	up
	novel.1862	2.00349	0.020193	up
	novel.1874	2.78651	0.00220957	up
	novel.1875	3.1967	0.000135517	up
	novel.1876	9.57616	0.0439033	up
	novel.1884	3.03727	2.92891e-06	up
	novel.1887	4.3368	0.0097067	up
	novel.1892	1.89857	0.0251081	up
	novel.1897	1.83797	0.0163958	up
	novel.190	10.3347	2.01357e-14	up
	novel.1903	4.40789	9.94229e-05	up
	novel.1922	4.39668	0.00172924	up
	novel.1932	7.29262	1.39788e-09	up
	novel.1934	7.7916	7.02634e-07	up
	novel.1938	1.81446	0.0244711	up
	novel.1939	10.6353	0.0296204	up
	novel.1941	5.24891	2.05248e-09	up
	novel.1943	1.74692	0.00416668	up
	novel.1950	1.74829	1.37744e-05	up
	novel.1958	3.49652	0.0162542	up
	novel.1984	5.65329	0.00309724	up
	novel.1996	2.71089	8.99163e-12	up
	novel.1998	8.88311	3.5361e-08	up
	novel.2011	10.8346	0.0260017	up
	novel.2012	11.3981	1.76941e-18	up
	novel.2029	2.53543	0.0153097	up
	novel.2030	2.09016	0.0451842	up
	novel.2031	8.08885	1.45633e-07	up
	novel.2035	7.27108	1.42923e-05	up
	novel.2057	9.5017	6.23143e-11	up
	novel.2058	7.48055	2.03957e-06	up
	novel.2061	2.34008	0.00437601	up
	novel.2073	10.4435	2.37454e-15	up
	novel.2076	8.84819	2.72686e-08	up
	novel.2079	10.2206	1.79646e-12	up
	novel.2083	11.9349	8.57356e-20	up
	novel.2089	6.3428	0.00875108	up
	novel.210	10.683	3.57007e-16	up
	novel.2104	10.6871	3.20798e-16	up
	novel.2108	2.41616	4.39676e-05	up
	novel.211	11.3366	1.66832e-18	up
	novel.2110	7.47534	0.0111597	up
	novel.2112	6.73544	0.00143588	up
	novel.2127	2.0355	0.00142339	up
	novel.2129	7.86269	1.28196e-05	up
	novel.2130	1.04022	0.0364376	up
	novel.2137	1.71112	2.2881e-05	up
	novel.2138	8.61281	1.22807e-08	up
	novel.2143	2.89123	0.0429539	up
	novel.2144	4.39256	5.93316e-21	up
	novel.2151	10.0465	4.19292e-10	up
	novel.2152	1.45818	0.0367998	up
	novel.2155	3.43562	0.0268314	up
	novel.2156	3.60816	9.46353e-06	up
	novel.2157	3.82956	0.00259428	up
	novel.2159	2.94217	0.0228935	up
	novel.2160	9.9425	2.60861e-11	up
	novel.2161	7.24736	1.40599e-08	up
	novel.2162	6.47302	2.35344e-17	up
	novel.2163	1.39323	8.83846e-07	up
	novel.2171	2.31477	4.11617e-05	up
	novel.2172	3.12878	3.27433e-06	up
	novel.2178	5.28872	1.17148e-06	up
	novel.2180	4.27939	0.0030781	up
	novel.2181	1.76002	2.48458e-11	up
	novel.2190	4.03538	9.51313e-08	up
	novel.2191	3.42829	5.57938e-07	up
	novel.2192	1.28817	0.0468901	up
	novel.2194	1.52331	4.34542e-08	up
	novel.2197	1.27468	0.00957861	up
	novel.2201	2.76773	1.03239e-14	up
	novel.2203	2.91667	4.20767e-07	up
	novel.2207	10.028	2.60919e-10	up
	novel.2208	2.16432	0.00117558	up
	novel.2238	1.29802	0.000186478	up
	novel.2243	10.4713	2.20058e-13	up
	novel.2246	1.11909	0.0357754	up
	novel.2247	1.08422	9.56635e-05	up
	novel.2261	1.62119	0.00692521	up
	novel.2269	9.33001	3.03059e-11	up
	novel.228	2.28557	0.0292833	up
	novel.2286	2.75276	0.000115989	up
	novel.2294	1.02194	0.00113818	up
	novel.2310	1.43008	0.0056081	up
	novel.2324	10.5065	5.89271e-14	up
	novel.2331	4.94391	6.72615e-11	up
	novel.2332	11.9476	4.67249e-05	up
	novel.2338	1.44814	1.29279e-06	up
	novel.2341	4.70563	0.0076192	up
	novel.2349	3.99783	0.0192394	up
	novel.235	2.51582	0.0219263	up
	novel.2350	4.03643	0.00852477	up
	novel.2366	5.11808	0.00678113	up
	novel.2375	2.05076	0.00285724	up
	novel.2382	8.1939	8.81705e-08	up
	novel.2395	10.9286	5.73289e-17	up
	novel.2401	2.88009	0.00804933	up
	novel.2407	2.36473	0.000325042	up
	novel.2429	10.2606	4.51766e-14	up
	novel.243	12.7688	4.73324e-07	up
	novel.2431	3.55982	1.24024e-07	up
	novel.2433	4.45308	1.18721e-18	up
	novel.244	8.70686	4.66842e-07	up
	novel.2443	7.87095	1.75595e-05	up
	novel.2444	8.29371	4.88826e-05	up
	novel.2445	10.7077	5.69439e-13	up
	novel.2447	7.05449	1.14569e-18	up
	novel.245	11.3048	5.49482e-14	up
	novel.2461	1.74184	3.12289e-11	up
	novel.2462	1.36283	0.000972431	up
	novel.2463	1.26422	0.000413833	up
	novel.2465	1.74732	0.00378217	up
	novel.2474	12.7562	1.12192e-22	up
	novel.2476	3.33009	3.53999e-69	up
	novel.2477	2.75992	3.03059e-11	up
	novel.2478	11.6491	2.62593e-15	up
	novel.2479	4.09643	3.33486e-63	up
	novel.248	11.6461	4.80614e-14	up
	novel.2483	10.3362	1.00205e-14	up
	novel.2485	7.69687	3.33251e-06	up
	novel.2496	5.68781	2.52989e-15	up
	novel.2497	7.39818	7.48703e-33	up
	novel.25	4.32738	8.50683e-06	up
	novel.250	11.4044	1.20198e-13	up
	novel.2507	7.07552	9.36514e-05	up
	novel.2510	7.21415	0.000482242	up
	novel.2542	6.561	4.51019e-09	up
	novel.2569	9.42575	3.39244e-12	up
	novel.2579	4.78369	0.00211019	up
	novel.2597	3.05575	0.000180824	up
	novel.2598	4.17485	0.00524431	up
	novel.2605	9.97508	5.69439e-13	up
	novel.2625	3.68115	2.0702e-09	up
	novel.2638	2.53127	5.99828e-07	up
	novel.2639	2.97116	1.08874e-10	up
	novel.2657	1.42355	0.0154664	up
	novel.2671	1.7426	0.000147658	up
	novel.2675	7.55709	2.26286e-05	up
	novel.2689	2.54164	0.000101947	up
	novel.2707	8.3569	3.49377e-05	up
	novel.2715	4.05112	0.000400546	up
	novel.2716	4.0328	0.000345233	up
	novel.2721	2.57481	0.00142175	up
	novel.2722	2.0751	1.64107e-07	up
	novel.2724	1.76939	0.00220699	up
	novel.2726	4.16992	0.0257439	up
	novel.2731	4.05379	0.00399875	up
	novel.2733	7.83288	4.22563e-10	up
	novel.2737	2.3172	0.0322839	up
	novel.2738	4.03002	0.0207372	up
	novel.2745	1.34478	0.038673	up
	novel.2750	5.52044	2.31586e-13	up
	novel.2751	7.74254	0.000637508	up
	novel.2757	1.94979	0.000302437	up
	novel.2779	4.92907	4.42929e-14	up
	novel.2784	6.23608	1.50466e-20	up
	novel.2785	17.3869	2.07891e-41	up
	novel.2786	10.5068	5.42509e-16	up
	novel.2799	10.1339	2.48458e-11	up
	novel.2809	9.66405	3.12623e-10	up
	novel.2810	2.25768	0.00820593	up
	novel.2815	2.7107	0.000373353	up
	novel.2820	11.5789	2.11564e-18	up
	novel.2824	1.51448	5.14702e-09	up
	novel.2825	11.9417	1.80282e-20	up
	novel.2855	1.29807	4.77008e-05	up
	novel.2858	5.11142	8.45155e-05	up
	novel.2868	3.92735	2.83396e-06	up
	novel.2869	11.5289	2.04248e-19	up
	novel.2880	5.4366	0.000133043	up
	novel.2886	7.8182	3.32997e-08	up
	novel.2893	9.85926	9.50475e-12	up
	novel.2894	8.94066	7.07152e-11	up
	novel.2895	3.18742	1.40421e-05	up
	novel.2900	2.11798	0.00119087	up
	novel.2909	1.351	0.00342473	up
	novel.2916	8.17288	1.85978e-83	up
	novel.2917	1.50662	2.65582e-19	up
	novel.2934	2.48837	8.92285e-16	up
	novel.2937	1.47116	0.001513	up
	novel.2939	1.08314	6.37569e-06	up
	novel.2947	8.38867	2.83396e-06	up
	novel.2959	9.3433	5.74765e-11	up
	novel.2972	1.16104	0.00844027	up
	novel.3	1.08052	0.0138708	up
	novel.3000	1.76223	0.0220885	up
	novel.3001	2.95603	3.57687e-05	up
	novel.3048	5.68136	0.000155514	up
	novel.305	9.54231	1.4579e-12	up
	novel.3069	1.34332	0.000870701	up
	novel.3091	1.28406	0.0240688	up
	novel.31	10.8093	4.14268e-15	up
	novel.319	5.5616	6.10942e-15	up
	novel.323	2.92404	0.0113132	up
	novel.326	8.51507	4.69282e-09	up
	novel.339	2.70203	0.0016719	up
	novel.34	1.9623	0.0455706	up
	novel.35	2.92769	0.00532577	up
	novel.364	11.0966	1.90223e-17	up
	novel.369	1.20635	0.0429991	up
	novel.385	11.3665	3.15509e-18	up
	novel.397	2.40096	0.00302285	up
	novel.416	2.03175	0.000200572	up
	novel.419	1.1737	0.0180533	up
	novel.42	11.037	3.36067e-13	up
	novel.425	4.39365	5.09887e-16	up
	novel.426	6.90524	0.0324477	up
	novel.428	5.19477	0.00101073	up
	novel.433	4.06619	0.0162476	up
	novel.436	2.43831	0.000145967	up
	novel.439	1.88929	0.0109039	up
	novel.458	1.44389	0.0176632	up
	novel.459	2.01701	1.30019e-05	up
	novel.484	5.28497	1.11276e-06	up
	novel.485	4.75922	0.00044304	up
	novel.5	1.07225	0.000583444	up
	novel.54	11.3016	9.55457e-13	up
	novel.544	1.34372	0.0455417	up
	novel.555	10.6951	8.40831e-12	up
	novel.560	2.38462	0.000561457	up
	novel.566	2.43922	1.43799e-06	up
	novel.572	5.34177	0.000139462	up
	novel.577	2.21641	0.0341618	up
	novel.582	5.35405	0.000264171	up
	novel.599	3.25553	1.85605e-09	up
	novel.609	12.5739	2.8247e-23	up
	novel.628	11.563	5.97138e-07	up
	novel.641	11.5312	5.82119e-14	up
	novel.656	3.48981	6.2811e-06	up
	novel.662	1.29341	3.08886e-06	up
	novel.673	2.48295	0.000313	up
	novel.674	11.5371	5.44399e-19	up
	novel.677	1.77897	0.00913668	up
	novel.678	5.42654	0.00250561	up
	novel.695	1.25456	5.29146e-15	up
	novel.698	2.98889	1.84359e-08	up
	novel.706	5.37078	0.00144051	up
	novel.716	1.21757	5.38463e-06	up
	novel.723	1.10549	0.000766681	up
	novel.725	11.5298	3.69331e-13	up
	novel.738	1.05002	0.00621508	up
	novel.747	4.3299	2.41597e-05	up
	novel.752	9.12189	3.20909e-09	up
	novel.756	6.18785	1.38293e-05	up
	novel.757	6.66003	0.00757258	up
	novel.769	3.56674	0.00277263	up
	novel.77	3.38704	0.0392604	up
	novel.796	1.11623	0.0330485	up
	novel.8	4.17687	0.00920674	up
	novel.809	10.4793	1.15604e-15	up
	novel.850	3.27321	6.17785e-06	up
	novel.918	2.31547	8.69544e-05	up
	novel.923	3.04519	3.58112e-07	up
	novel.959	2.91915	0.00120339	up
	novel.960	9.88355	1.85605e-09	up
	novel.98	4.92602	8.17137e-07	up
	novel.987	8.07999	2.61395e-05	up
	novel.988	3.43968	0.0241592	up
	novel.99	4.15056	2.88538e-12	up
	novel.991	4.22748	0.037015	up
	novel.994	10.8937	6.67165e-13	up
	Smechr0100015	1.68457	0.000359417	up
	Smechr0100040	3.12988	3.64289e-05	up
	Smechr0100056	1.7878	0.000370574	up
	Smechr0100078	1.93832	0.00827233	up
	Smechr0100082	1.23688	0.0169704	up
	Smechr0100106	1.96673	0.00927379	up
	Smechr0100114	1.17657	0.000285978	up
	Smechr0100159	1.10302	0.0273247	up
	Smechr0100179	3.25929	1.06782e-07	up
	Smechr0100188	1.60944	0.0212132	up
	Smechr0100193	1.27855	0.0240812	up
	Smechr0100217	1.73255	0.000685779	up
	Smechr0100227	1.38784	0.000589702	up
	Smechr0100231	4.29428	6.42601e-08	up
	Smechr0100256	1.59219	0.00167243	up
	Smechr0100262	1.4675	0.000369106	up
	Smechr0100266	5.9315	1.35043e-05	up
	Smechr0100280	2.02933	0.000196938	up
	Smechr0100288	6.67079	2.15897e-12	up
	Smechr0100308	7.42802	4.52195e-05	up
	Smechr0100322	4.44326	1.27641e-05	up
	Smechr0100323	3.4249	3.28919e-05	up
	Smechr0100331	4.41278	5.08359e-05	up
	Smechr0100333	1.04772	0.0113023	up
	Smechr0100338	1.29923	0.00757258	up
	Smechr0100348	1.93732	0.017704	up
	Smechr0100372	1.94786	1.52866e-06	up
	Smechr0100390	2.21668	2.111e-08	up
	Smechr0100397	1.2058	0.00500811	up
	Smechr0100399	2.47782	1.08657e-05	up
	Smechr0100402	2.70966	0.0477381	up
	Smechr0100412	1.17526	0.00101682	up
	Smechr0100441	1.01863	0.00121078	up
	Smechr0100447	2.04484	0.000258503	up
	Smechr0100448	1.45623	4.57148e-07	up
	Smechr0100482	4.97452	2.05143e-08	up
	Smechr0100487	3.3355	0.0111468	up
	Smechr0100506	3.90161	1.26329e-06	up
	Smechr0100509	1.82552	0.0257477	up
	Smechr0100517	3.89698	0.0083326	up
	Smechr0100518	1.5683	1.8695e-08	up
	Smechr0100611	4.01485	0.0154906	up
	Smechr0100623	1.64372	6.98229e-10	up
	Smechr0100627	2.13453	0.000203176	up
	Smechr0100630	3.38404	1.71443e-05	up
	Smechr0100648	1.9667	4.88826e-05	up
	Smechr0100659	2.04542	6.92463e-06	up
	Smechr0100737	2.61793	1.44714e-07	up
	Smechr0100817	8.40929	7.00431e-06	up
	Smechr0100821	4.55199	0.000133757	up
	Smechr0100831	1.02566	0.000838175	up
	Smechr0100971	1.04177	0.0373268	up
	Smechr0100972	1.74765	0.0236891	up
	Smechr0100974	2.27166	0.00392373	up
	Smechr0101009	2.72068	1.68054e-05	up
	Smechr0101010	6.56503	0.000116417	up
	Smechr0101016	1.91856	3.74144e-05	up
	Smechr0101019	2.02961	0.00750768	up
	Smechr0101030	5.45968	0.000456399	up
	Smechr0101036	3.96355	1.48983e-06	up
	Smechr0101097	1.47061	9.09924e-05	up
	Smechr0101098	3.34484	1.1377e-06	up
	Smechr0101099	1.02973	0.000100425	up
	Smechr0101105	1.1486	1.41211e-06	up
	Smechr0101115	9.81915	2.79254e-13	up
	Smechr0101116	9.29476	4.58693e-11	up
	Smechr0101122	1.41534	2.47778e-05	up
	Smechr0101135	1.49705	0.0468423	up
	Smechr0101139	3.64388	0.00206947	up
	Smechr0101142	1.35063	0.0129546	up
	Smechr0101153	2.30581	2.40191e-06	up
	Smechr0101159	2.55317	0.00083475	up
	Smechr0101203	1.55844	2.10403e-10	up
	Smechr0101212	3.63399	0.0201499	up
	Smechr0101219	1.08431	0.000507781	up
	Smechr0101233	1.74149	0.0173835	up
	Smechr0101245	2.28607	0.000167969	up
	Smechr0101246	8.80997	4.31354e-07	up
	Smechr0101264	1.68811	0.000823019	up
	Smechr0101287	2.26324	0.00231487	up
	Smechr0101312	1.38596	0.00770283	up
	Smechr0101376	1.09512	0.00518543	up
	Smechr0101401	4.45465	2.26924e-138	up
	Smechr0101414	4.19646	6.1184e-06	up
	Smechr0101423	8.60489	7.06886e-07	up
	Smechr0101424	5.01654	0.000933161	up
	Smechr0101425	4.85798	0.00327783	up
	Smechr0101438	1.25638	0.0420019	up
	Smechr0101471	1.16883	0.0109062	up
	Smechr0101521	3.71707	1.13975e-05	up
	Smechr0101523	2.90878	0.00481363	up
	Smechr0101524	2.40989	0.00708851	up
	Smechr0101540	4.46412	2.53173e-09	up
	Smechr0101567	1.47615	8.72324e-06	up
	Smechr0101568	3.54133	2.36767e-14	up
	Smechr0101578	1.47251	6.71984e-06	up
	Smechr0101595	1.63283	2.6606e-08	up
	Smechr0101607	2.31946	0.018261	up
	Smechr0101615	1.6628	0.00105686	up
	Smechr0101660	7.0659	5.82809e-05	up
	Smechr0101666	3.33683	0.00785981	up
	Smechr0101685	1.40886	0.0220282	up
	Smechr0101690	1.83991	0.00898467	up
	Smechr0101721	3.39006	2.55085e-12	up
	Smechr0101733	2.60515	0.00279884	up
	Smechr0101743	1.64998	1.29411e-05	up
	Smechr0101760	5.55165	5.92501e-11	up
	Smechr0101800	1.08057	0.000970502	up
	Smechr0101804	4.10009	1.87269e-19	up
	Smechr0101861	1.67711	7.51158e-08	up
	Smechr0101866	2.23461	2.74574e-10	up
	Smechr0101883	1.44299	7.09443e-07	up
	Smechr0101898	3.63202	0.00524431	up
	Smechr0101908	3.93436	1.05679e-06	up
	Smechr0101909	6.00151	0.00106586	up
	Smechr0101912	3.03373	0.000390197	up
	Smechr0101913	2.42232	2.61876e-14	up
	Smechr0101931	2.74442	1.49124e-06	up
	Smechr0101942	1.16935	0.0206606	up
	Smechr0101945	2.78221	1.38804e-06	up
	Smechr0101956	2.10732	0.00784202	up
	Smechr0101981	2.73113	0.000455249	up
	Smechr0101991	1.25591	3.77368e-06	up
	Smechr0102013	5.15238	4.44327e-17	up
	Smechr0102026	1.43258	2.03939e-09	up
	Smechr0102029	3.29576	3.54177e-07	up
	Smechr0102043	1.05749	0.00799446	up
	Smechr0102064	2.17453	5.63896e-10	up
	Smechr0102066	1.09821	6.15134e-08	up
	Smechr0102101	2.34718	1.72213e-11	up
	Smechr0102118	9.25318	7.00551e-12	up
	Smechr0102132	1.37815	0.0451842	up
	Smechr0102144	1.69209	8.33548e-06	up
	Smechr0102188	2.23734	8.23245e-06	up
	Smechr0102240	1.31096	0.00336743	up
	Smechr0102241	1.30384	0.00429351	up
	Smechr0102248	1.4056	0.0112198	up
	Smechr0102269	2.18096	4.86096e-05	up
	Smechr0102271	1.08151	0.0173735	up
	Smechr0102399	3.98819	1.74698e-05	up
	Smechr0102416	2.25207	0.0461982	up
	Smechr0102440	1.00174	0.00264793	up
	Smechr0102541	5.01208	8.60371e-06	up
	Smechr0102604	4.47735	2.47996e-08	up
	Smechr0102608	1.04142	2.67156e-09	up
	Smechr0102692	1.64328	8.89838e-06	up
	Smechr0102707	4.42253	5.31853e-13	up
	Smechr0102787	1.61471	0.0018129	up
	Smechr0103233	2.59717	3.467e-26	up
	Smechr0103291	6.86997	0.00403065	up
	Smechr0103446	1.46955	0.0267074	up
	Smechr0103447	2.70032	0.00157362	up
	Smechr0103496	3.31701	3.79249e-06	up
	Smechr0103497	2.5217	0.00231738	up
	Smechr0103583	4.22823	0.000245419	up
	Smechr0103626	6.09622	4.91154e-11	up
	Smechr0103639	1.18313	0.0194001	up
	Smechr0103696	3.80702	0.00454572	up
	Smechr0103707	4.24025	2.47873e-09	up
	Smechr0103712	1.65961	0.00114533	up
	Smechr0103734	1.27638	0.000233283	up
	Smechr0103735	1.52675	0.00551509	up
	Smechr0103736	1.60246	0.0160411	up
	Smechr0103737	2.13529	0.000126017	up
	Smechr0103738	1.53782	7.75602e-05	up
	Smechr0103740	5.65034	8.69253e-10	up
	Smechr0103758	1.02721	0.0197162	up
	Smechr0103759	1.12566	0.00333797	up
	Smechr0103793	1.61177	0.0027535	up
	Smechr0103811	6.00241	2.69111e-09	up
	Smechr0103884	1.19287	5.7333e-10	up
	Smechr0103912	1.11478	0.0499033	up
	Smechr0103928	1.27074	0.000970502	up
	Smechr0103929	1.15595	0.0093125	up
	Smechr0103937	6.3424	4.98455e-06	up
	Smechr0103994	3.48735	1.98054e-05	up
	Smechr0104009	7.1283	2.15333e-12	up
	Smechr0104014	1.86593	1.41789e-06	up
	Smechr0104034	2.57563	2.70697e-17	up
	Smechr0104040	2.12783	0.0139114	up
	Smechr0104051	1.64492	1.75038e-12	up
	Smechr0104065	5.6024	0.000184602	up
	Smechr0104066	4.72848	1.0828e-12	up
	Smechr0104102	2.12777	0.0490369	up
	Smechr0104105	2.96771	1.85125e-14	up
	Smechr0104113	1.88434	0.00528071	up
	Smechr0104123	2.52056	0.000541558	up
	Smechr0104153	3.2864	0.017704	up
	Smechr0104160	2.52347	1.13718e-07	up
	Smechr0104162	2.19389	4.30638e-06	up
	Smechr0104169	2.72459	0.00033688	up
	Smechr0104177	1.21232	0.00185651	up
	Smechr0104185	1.7893	0.00490516	up
	Smechr0104186	1.38865	0.0290753	up
	Smechr0104188	14.6088	1.19886e-08	up
	Smechr0104209	1.03284	0.00161926	up
	Smechr0104220	1.9306	0.0235148	up
	Smechr0200002	3.02665	0.00146021	up
	Smechr0200192	1.91135	0.00108067	up
	Smechr0200225	8.25467	1.63554e-08	up
	Smechr0200277	7.29579	0.000102535	up
	Smechr0200308	1.25998	0.0184482	up
	Smechr0200369	3.93529	2.61772e-05	up
	Smechr0200406	1.46112	0.00101365	up
	Smechr0200434	3.0066	0.00423955	up
	Smechr0200478	1.18858	1.6502e-06	up
	Smechr0200484	3.57857	4.84525e-05	up
	Smechr0200529	1.67811	0.0119383	up
	Smechr0200531	1.7335	2.58719e-05	up
	Smechr0200546	1.83284	5.17939e-21	up
	Smechr0200581	3.2475	0.0431465	up
	Smechr0200648	2.46928	0.00287417	up
	Smechr0200652	5.21389	0.00219631	up
	Smechr0200707	2.8177	4.66266e-17	up
	Smechr0200776	7.94944	7.58796e-06	up
	Smechr0200814	1.08923	0.00019269	up
	Smechr0200820	1.13988	3.33119e-06	up
	Smechr0200838	2.98372	1.32334e-08	up
	Smechr0200924	2.4554	0.00222747	up
	Smechr0200965	4.80003	0.000751414	up
	Smechr0200979	3.93085	0.00456283	up
	Smechr0200984	2.45749	0.000784743	up
	Smechr0200988	3.09179	0.00264848	up
	Smechr0201003	1.28683	0.0179041	up
	Smechr0201038	3.86661	0.00146136	up
	Smechr0201049	3.1383	0.0114953	up
	Smechr0201056	1.06784	7.7299e-05	up
	Smechr0201066	1.28328	2.78833e-06	up
	Smechr0201089	2.82251	0.000157448	up
	Smechr0201091	1.68025	0.00616365	up
	Smechr0201101	1.00664	0.0195493	up
	Smechr0201105	2.44695	2.75981e-07	up
	Smechr0201114	3.45758	0.00524006	up
	Smechr0201150	2.22514	0.000338711	up
	Smechr0201181	1.85361	0.00180485	up
	Smechr0201194	5.91449	3.27797e-28	up
	Smechr0201207	1.89121	0.0172712	up
	Smechr0201215	1.09925	0.00456094	up
	Smechr0201218	3.09021	0.00115177	up
	Smechr0201228	2.7242	0.0443597	up
	Smechr0201238	2.33209	0.0366583	up
	Smechr0201245	1.58599	0.00152468	up
	Smechr0201263	4.87979	8.5192e-06	up
	Smechr0201273	4.38494	6.33788e-10	up
	Smechr0201274	2.94457	0.00322896	up
	Smechr0201275	2.67259	2.21356e-05	up
	Smechr0201295	4.2465	2.11885e-05	up
	Smechr0201311	1.73762	0.000331988	up
	Smechr0201312	6.09262	1.28131e-11	up
	Smechr0201314	4.74697	1.98532e-13	up
	Smechr0201337	2.8311	0.00709371	up
	Smechr0201348	1.22669	0.00977112	up
	Smechr0201358	2.38986	0.00206583	up
	Smechr0201415	7.69785	1.59726e-05	up
	Smechr0201416	5.98015	0.0051274	up
	Smechr0201428	1.98428	1.98613e-15	up
	Smechr0201435	1.41541	0.0404293	up
	Smechr0201438	2.89378	0.00307522	up
	Smechr0201440	1.00706	0.0108079	up
	Smechr0201450	1.36239	4.48981e-06	up
	Smechr0201460	2.26068	5.07059e-11	up
	Smechr0201487	3.04311	0.00160629	up
	Smechr0201494	3.9024	0.00011313	up
	Smechr0201506	2.30214	5.72293e-07	up
	Smechr0201515	2.13393	0.00165875	up
	Smechr0201569	1.41237	0.00237089	up
	Smechr0201597	5.24522	0.00285877	up
	Smechr0201598	2.92008	0.00114751	up
	Smechr0201615	1.37205	7.26154e-11	up
	Smechr0201629	2.30678	0.00773638	up
	Smechr0201650	1.94795	0.000132428	up
	Smechr0201691	2.03737	0.0010965	up
	Smechr0201693	1.42829	0.00159934	up
	Smechr0201698	1.89217	0.00753744	up
	Smechr0201700	1.2045	7.99468e-05	up
	Smechr0201701	4.48967	1.93445e-07	up
	Smechr0201716	1.83464	0.00203194	up
	Smechr0201724	1.78662	0.00488988	up
	Smechr0201763	5.53238	0.000612949	up
	Smechr0201766	3.51405	0.0193917	up
	Smechr0201768	2.71843	0.0437305	up
	Smechr0201790	2.42064	0.0229929	up
	Smechr0201797	1.13189	9.08731e-05	up
	Smechr0201814	2.53282	0.000335592	up
	Smechr0201842	2.94387	0.0073329	up
	Smechr0201859	11.8871	8.22329e-18	up
	Smechr0201861	1.61758	0.0233331	up
	Smechr0201878	3.76898	9.51331e-14	up
	Smechr0201882	3.06955	0.00297644	up
	Smechr0201883	2.86185	2.57946e-07	up
	Smechr0201887	2.87471	0.0421286	up
	Smechr0201912	2.48782	0.000801398	up
	Smechr0201917	2.86561	3.63215e-10	up
	Smechr0201927	1.64125	0.0241364	up
	Smechr0201930	1.22117	1.0333e-05	up
	Smechr0201940	1.22138	4.18828e-06	up
	Smechr0201941	3.59431	4.03092e-08	up
	Smechr0201953	3.14547	2.41811e-09	up
	Smechr0201990	3.76342	0.00109509	up
	Smechr0201997	3.71962	1.54672e-05	up
	Smechr0202000	1.1037	7.91884e-08	up
	Smechr0202004	2.12298	1.29243e-16	up
	Smechr0202008	4.70675	0.0127538	up
	Smechr0202009	5.0337	5.42246e-09	up
	Smechr0202011	2.87553	5.49194e-06	up
	Smechr0202057	3.33497	8.85169e-05	up
	Smechr0202090	2.55111	1.58224e-06	up
	Smechr0202124	1.08778	0.000408091	up
	Smechr0202145	1.75356	2.46621e-07	up
	Smechr0202147	4.23441	3.1547e-05	up
	Smechr0202149	4.57644	1.99154e-08	up
	Smechr0202150	1.86079	0.00246276	up
	Smechr0202167	1.43318	0.00147777	up
	Smechr0202173	3.24782	0.014142	up
	Smechr0202177	1.1893	0.000250881	up
	Smechr0202203	4.80947	2.27498e-06	up
	Smechr0202221	4.54312	0.000752757	up
	Smechr0202223	1.31886	0.0114182	up
	Smechr0202229	3.00439	0.000205624	up
	Smechr0202230	2.25355	0.000285155	up
	Smechr0202239	1.22837	0.0010745	up
	Smechr0202240	1.99551	0.00816797	up
	Smechr0202242	3.55441	1.45855e-13	up
	Smechr0202243	4.08101	3.54553e-06	up
	Smechr0202291	4.55912	0.00201393	up
	Smechr0202311	7.21271	7.18486e-38	up
	Smechr0202335	3.90107	4.82923e-07	up
	Smechr0202336	1.62741	0.000504658	up
	Smechr0202360	1.63686	1.14906e-06	up
	Smechr0202391	1.22311	0.00461886	up
	Smechr0202392	2.82267	0.0253299	up
	Smechr0202418	2.30149	0.0117453	up
	Smechr0202436	5.78202	9.02328e-05	up
	Smechr0202442	8.74082	1.15709e-09	up
	Smechr0202449	6.16479	3.23196e-06	up
	Smechr0202462	1.35515	0.00151402	up
	Smechr0202463	2.13533	0.000277643	up
	Smechr0202491	2.07666	1.10787e-08	up
	Smechr0202504	2.15953	0.0045343	up
	Smechr0202515	1.65275	0.00108619	up
	Smechr0202522	3.42737	1.29452e-09	up
	Smechr0202526	2.34365	0.00150876	up
	Smechr0202534	1.91437	0.00145858	up
	Smechr0202540	3.24034	0.000912519	up
	Smechr0202544	2.96158	1.92265e-06	up
	Smechr0202605	2.60363	0.000328571	up
	Smechr0202609	1.87957	0.0215244	up
	Smechr0202610	2.0913	9.12177e-05	up
	Smechr0202619	1.44864	0.00103739	up
	Smechr0202621	1.38813	0.000305786	up
	Smechr0202635	1.44495	0.00251969	up
	Smechr0202643	2.95248	3.0499e-05	up
	Smechr0202648	1.09134	0.000138099	up
	Smechr0202657	2.83437	0.000131137	up
	Smechr0202661	1.26151	4.39513e-05	up
	Smechr0202663	1.10643	0.000562468	up
	Smechr0202694	1.24043	1.70402e-09	up
	Smechr0202724	4.79467	3.49149e-08	up
	Smechr0202727	2.38608	0.0230184	up
	Smechr0202754	2.65738	0.0040616	up
	Smechr0202763	2.49883	0.00513497	up
	Smechr0202770	3.45737	4.40287e-08	up
	Smechr0202778	1.28458	1.47544e-05	up
	Smechr0202795	2.50598	2.41673e-07	up
	Smechr0202796	1.22546	0.000271137	up
	Smechr0202816	1.62144	7.27397e-05	up
	Smechr0202817	2.21932	0.0132575	up
	Smechr0202824	2.43046	0.00012651	up
	Smechr0202829	1.2242	1.03838e-06	up
	Smechr0202832	2.16981	0.000959563	up
	Smechr0202847	1.10082	0.0481675	up
	Smechr0202848	1.06714	0.0241592	up
	Smechr0202850	1.76	0.000956408	up
	Smechr0202853	1.0995	0.00424638	up
	Smechr0202865	4.62618	7.55239e-05	up
	Smechr0202875	2.73948	0.00437909	up
	Smechr0202904	1.26971	1.36052e-05	up
	Smechr0202919	1.10321	0.0172601	up
	Smechr0202928	2.81889	1.20342e-05	up
	Smechr0202929	1.47417	1.10113e-05	up
	Smechr0202931	1.28871	0.00772489	up
	Smechr0202939	3.0841	0.0075735	up
	Smechr0202947	3.47265	2.40732e-10	up
	Smechr0202950	1.87158	2.78336e-20	up
	Smechr0202960	5.37606	2.00064e-09	up
	Smechr0202964	1.22396	1.05077e-09	up
	Smechr0202979	2.121	6.08544e-10	up
	Smechr0202993	3.58388	2.84871e-06	up
	Smechr0202995	1.19118	0.0278133	up
	Smechr0203003	1.51474	0.0086306	up
	Smechr0203061	4.02745	0.000125527	up
[truncated: 1,305 more rows]
