# Supplementary material for: Transcriptomics reveals the molecular mechanisms of flesh colour differences in eggplant (Solanum melongena)
Source: BMC Plant Biol. 2023 Jan 4;23:5. doi: 10.1186/s12870-022-04002-z (PMC9811765; doi:10.1186/s12870-022-04002-z)
Supplement: Supplementary file 4 — Additional file 4: Table S3. Primers used in the q-PCR analysis. [file 12870_2022_4002_MOESM4_ESM.xlsx]

## Sheet: Sheet2
Primers used in the q-PCR analysis
		Gene ID	primer	Forward primer (5′-3′)	Reverse primer (5′-3′)	size
	CHLH	Smechr1102489	Sm1102489RT	CAATCCATCCGAAGCAACCAT	TTACACTGTCTAGCAGCACTAATG	201bp
	ACSF	Smechr1002947	Sm1002947RT	AACACCATTAACACCACCACTAC	CTCAGCCTCATTCAAGTTCTTGT	225bp
	POR	Smechr0400217	Sm0400217RT	GCTAGTGCAATCTTGAAGAATTC	GGAGAAGCAACCATTGTAGCC	149bp
		Smechr0702049	Sm0702049RT	AAGTGCCAATCTCAAGGACAG	AGTGGTAGCAGCTGTCTGTG	145bp
		Smechr1000398	Sm1000398RT	ACTAGTGCAACTTTGAAGGATTC	GAGATGCAACCATCGTCTCG	145bp
	CAO	Smechr0601739	Sm0601739RT	CGACAGAAGACAAGGCTGC	TGACCAATCACAAGCCGTAGA	137bp
		Smechr1200635	Sm1200635RT	GGATTTTGCTCCCCTGCTG	CTCACACCTAGCTTATCATAAGC	171bp
	CLH	Smechr0601548	Sm0601548RT	AACTGGTTAGCTGAAGGATTGC	AGGAATGTGGAATGTAGGTGAGA	241bp
	SGR	Smechr0401460	Sm0401460RT	TCTTCTTCTCCTTCTTCCTCTTACA	GAGATGGTTAATGTCAGGTTAGCA	263bp
	Lhca1	Smechr0500697	Sm0500697RT	TTGATGAGTTGTGGAATTGCTC	TGCCCGGGCATCCAATC	152bp
		Smechr0500699	Sm0500699RT	ATTCATTGATGAGTTATGGAATTAGAGT	CTGCCCGGGCATCCAATT	152bp
	Lhca2	Smechr0400151	Sm0400151RT	CATCAAGCCTGGTTGCGTAA	GAGGTTGTCAATAGGTCCTGTTC	238bp
	Lhca3	Smechr0400296	Sm0400296RT	CTGAGCACAGAAGATTCCAAGAT	ATAGCCAACATAGCAAGCCTTC	211bp
	Lhcb1	Smechr0801141	Sm0801141RT	GTTGTTGACCCACTTTATCCC	CCCTTTCCGGTGACAATG	168bp
		Smechr0801142	Sm0801142RT	GTTGTTGACCCACTTTACCCT	GACCCTTTCCGGTGACAATA	163bp
	Lhcb4	Smechr0900664	Sm0900664RT	GACTCCGTTTCAGCCATACAG	CCAATCACCAGAACCTCAATCC	237bp
	Lhcb5	Smechr0602085	Sm0602085RT	CTCAGCAAGAAGCCAGAAGAC	CGACGACAGCAAGAACAAGAT	323bp
	Lhcb6	Smechr0100613	Sm0100613RT	TGGCTGCTGTCTTGGGT	GGCCCATTCTATGGACTGA	197bp
		Smechr0100616	Sm0100616RT	TGGCTGCTGTAGTTGGC	GCCCATTCTACGGACTGG	196bp
	Lhcb7	Smechr0402609	Sm0402609RT	CGTCGTCCTCCACTTTCTTTG	CCGAAGGTACTGTTGGCAATAG	184bp
reference gene	GAPDH	Smechr0300714	GAPDHRT	GGTGCCAAGAAGGTTGTGAT	AGTAGTGCAACTAGCATTGG	120bp
	GAPDH-2
